# Supplementary material for: Hcp2a of APEC affects mRNA splicing and protein quality control in DF-1 cells
Source: BMC Vet Res. 2022 Sep 13;18:344. doi: 10.1186/s12917-022-03440-z (PMC9469585; doi:10.1186/s12917-022-03440-z)
Supplement: Supplementary file 1 — Additional file 1: Supplementary Table S1. The differentially expressed proteins comparing the experimental group and control group. [file 12917_2022_3440_MOESM1_ESM.xlsx]

## Sheet: Sheet1
Supplementary Table S1 The differentially expressed proteins comparing the experimental group and control group
Accession	GeneName	Description	Regulation	P value
ENSGALP00000066473.1	LDB3	LIM domain binding 3 [Source:HGNC Symbol;Acc:HGNC:15710]	UP	1.00157e-57
ENSGALP00000062377.1	CEPT1	choline/ethanolamine phosphotransferase 1 [Source:NCBI gene;Acc:421152]	UP	6.36128e-36
ENSGALP00000065881.1	MAP1LC3B2	microtubule associated protein 1 light chain 3 beta 2 [Source:NCBI gene;Acc:427559]	UP	2.85445e-23
ENSGALP00000045151.1	PPM1D	protein phosphatase, Mg2+/Mn2+ dependent 1D [Source:NCBI gene;Acc:417644]	UP	5.35892e-23
ENSGALP00000068917.1	TLR15	Gallus gallus toll-like receptor 15 (TLR15), mRNA. [Source:RefSeq mRNA;Acc:NM_001037835]	UP	1.75766e-22
ENSGALP00000057888.1	VPS35L	chromosome 14 C16orf62 homolog [Source:NCBI gene;Acc:426995]	UP	1.54026e-16
ENSGALP00000053098.1	CSNK1E	casein kinase 1 epsilon [Source:NCBI gene;Acc:378891]	UP	3.93926e-16
ENSGALP00000072237.1	-	polynucleotide kinase 3'-phosphatase [Source:NCBI gene;Acc:112530897]	UP	3.49885e-15
ENSGALP00000065976.1	-	-	UP	5.4457e-13
ENSGALP00000016706.4	TMEM63B	transmembrane protein 63B [Source:HGNC Symbol;Acc:HGNC:17735]	UP	8.55629e-13
ENSGALP00000067363.1	OSBPL10	oxysterol binding protein like 10 [Source:NCBI gene;Acc:420663]	UP	3.80706e-11
ENSGALP00000073327.1	BTD	biotinidase [Source:NCBI gene;Acc:420639]	UP	3.81609e-11
ENSGALP00000015342.4	BAG3	BCL2 associated athanogene 3 [Source:NCBI gene;Acc:423931]	UP	6.23824e-11
ENSGALP00000016398.3	BRMS1L	BRMS1 like transcriptional repressor [Source:NCBI gene;Acc:423328]	UP	2.00367e-10
ENSGALP00000026270.5	GCLC	glutamate-cysteine ligase catalytic subunit [Source:NCBI gene;Acc:421894]	UP	2.43211e-09
ENSGALP00000024921.4	POGLUT1	protein O-glucosyltransferase 1 [Source:NCBI gene;Acc:418455]	UP	2.5773e-09
ENSGALP00000065365.1	-	heterogeneous nuclear ribonucleoprotein L [Source:NCBI gene;Acc:101749377]	UP	3.67e-09
ENSGALP00000046872.1	-	uncharacterized LOC424740 [Source:NCBI gene;Acc:424740]	UP	8.13218e-09
ENSGALP00000055914.1	MARCH6	membrane associated ring-CH-type finger 6 [Source:NCBI gene;Acc:420927]	UP	1.50229e-08
ENSGALP00000045914.2	CDK11A	cyclin dependent kinase 11A [Source:NCBI gene;Acc:419406]	UP	2.94732e-08
ENSGALP00000026444.4	IAH1	isoamyl acetate hydrolyzing esterase 1 (putative) [Source:NCBI gene;Acc:421930]	UP	4.42061e-08
ENSGALP00000022557.6	-	factor interacting with PAPOLA and CPSF1 [Source:NCBI gene;Acc:422754]	UP	2.97293e-07
ENSGALP00000047407.1	KIF15	kinesin family member 15 [Source:NCBI gene;Acc:420708]	UP	3.01015e-07
ENSGALP00000071398.1	EIPR1	EARP complex and GARP complex interacting protein 1 [Source:NCBI gene;Acc:421916]	UP	4.35927e-07
ENSGALP00000041880.3	TFAP4	transcription factor AP-4 [Source:NCBI gene;Acc:430233]	UP	7.49133e-07
ENSGALP00000009819.4	PHF6	PHD finger protein 6 [Source:NCBI gene;Acc:422235]	UP	8.02847e-07
ENSGALP00000006098.4	KRT15	keratin 15 [Source:NCBI gene;Acc:408040]	UP	1.07138e-06
ENSGALP00000064539.2	SMTN	smoothelin [Source:NCBI gene;Acc:100858894]	UP	1.82102e-06
ENSGALP00000043754.2	TSPAN9	tetraspanin 9 [Source:NCBI gene;Acc:418263]	UP	2.33968e-06
ENSGALP00000055200.2	KRT7	keratin 7 [Source:NCBI gene;Acc:395772]	UP	3.0467e-06
ENSGALP00000013171.5	RINT1	RAD50 interactor 1 [Source:NCBI gene;Acc:427848]	UP	3.93053e-06
ENSGALP00000023412.6	KANSL3	KAT8 regulatory NSL complex subunit 3 [Source:NCBI gene;Acc:426585]	UP	6.48993e-06
ENSGALP00000049356.1	ZFYVE21	zinc finger FYVE-type containing 21 [Source:NCBI gene;Acc:423486]	UP	1.57611e-05
ENSGALP00000019817.4	TAB1	TGF-beta activated kinase 1 (MAP3K7) binding protein 1 [Source:NCBI gene;Acc:418014]	UP	1.89075e-05
ENSGALP00000044856.2	USP19	ubiquitin specific peptidase 19 [Source:NCBI gene;Acc:100858727]	UP	3.99151e-05
ENSGALP00000001016.3	SLC41A1	solute carrier family 41 member 1 [Source:HGNC Symbol;Acc:HGNC:19429]	UP	4.1541e-05
ENSGALP00000004576.3	TARDBP	TAR DNA binding protein [Source:NCBI gene;Acc:419453]	UP	5.41758e-05
ENSGALP00000074092.1	PDLIM5	PDZ and LIM domain 5 [Source:NCBI gene;Acc:422699]	UP	5.79911e-05
ENSGALP00000056699.2	NOLC1	nucleolar and coiled-body phosphoprotein 1 [Source:NCBI gene;Acc:423755]	UP	6.55588e-05
ENSGALP00000065206.1	HNRNPA2B1	heterogeneous nuclear ribonucleoprotein A2/B1 [Source:NCBI gene;Acc:420627]	UP	7.44428e-05
ENSGALP00000052588.1	NEDD4	neural precursor cell expressed, developmentally down-regulated 4, E3 ubiquitin protein ligase [Source:NCBI gene;Acc:415406]	UP	7.51123e-05
ENSGALP00000057127.2	UBAP2L	ubiquitin associated protein 2 like [Source:NCBI gene;Acc:426147]	UP	7.62174e-05
ENSGALP00000059350.2	-	keratin, type II cytoskeletal 75-like 4 [Source:NCBI gene;Acc:100858302]	UP	7.72887e-05
ENSGALP00000073896.1	ZYX	zyxin [Source:NCBI gene;Acc:418300]	UP	8.35505e-05
ENSGALP00000071086.1	DNAJB1	dnaJ homolog subfamily B member 1-like [Source:NCBI gene;Acc:107049075]	UP	8.75197e-05
ENSGALP00000014967.1	RBM45	RNA binding motif protein 45 [Source:NCBI gene;Acc:424132]	UP	8.93259e-05
ENSGALP00000068637.1	FUBP3	far upstream element binding protein 3 [Source:NCBI gene;Acc:417184]	UP	9.2435e-05
ENSGALP00000053874.1	DNAL4	dynein axonemal light chain 4 [Source:NCBI gene;Acc:418019]	UP	9.43064e-05
ENSGALP00000013119.6	NXT2	nuclear transport factor 2 like export factor 2 [Source:NCBI gene;Acc:422346]	UP	0.0001005
ENSGALP00000006097.6	KRT12	keratin 12 [Source:HGNC Symbol;Acc:HGNC:6414]	UP	0.000103386
ENSGALP00000073222.1	CARS	cysteinyl-tRNA synthetase [Source:NCBI gene;Acc:423086]	UP	0.00011918
ENSGALP00000011330.4	NCOA5	nuclear receptor coactivator 5 [Source:NCBI gene;Acc:419304]	UP	0.000140506
ENSGALP00000027121.5	PCID2	PCI domain containing 2 [Source:NCBI gene;Acc:418745]	UP	0.000165951
ENSGALP00000053803.1	CNN2	calponin 2 [Source:NCBI gene;Acc:100216000]	UP	0.000172861
ENSGALP00000034376.3	KPNA1	karyopherin subunit alpha 1 [Source:NCBI gene;Acc:418271]	UP	0.00018597
ENSGALP00000067595.1	-	-	UP	0.000192948
ENSGALP00000055507.2	-	RAS protein activator like 3 [Source:NCBI gene;Acc:426166]	UP	0.000233998
ENSGALP00000058042.1	LSM5	LSM5 homolog, U6 small nuclear RNA and mRNA degradation associated [Source:NCBI gene;Acc:420751]	UP	0.000260111
ENSGALP00000033285.3	NR2F1	nuclear receptor subfamily 2 group F member 1 [Source:NCBI gene;Acc:100859519]	UP	0.000279489
ENSGALP00000003357.4	THRAP3	thyroid hormone receptor associated protein 3 [Source:NCBI gene;Acc:419623]	UP	0.000313535
ENSGALP00000048491.2	DNAJC7	DnaJ heat shock protein family (Hsp40) member C7 [Source:NCBI gene;Acc:428312]	UP	0.000357285
ENSGALP00000039447.2	HSPB1	heat shock protein family B (small) member 1 [Source:NCBI gene;Acc:396227]	UP	0.000385409
ENSGALP00000045256.3	HNRNPH2	heterogeneous nuclear ribonucleoprotein H2 [Source:NCBI gene;Acc:395157]	UP	0.000513592
ENSGALP00000065707.1	TRAPPC3	trafficking protein particle complex 3 [Source:NCBI gene;Acc:419625]	UP	0.000525459
ENSGALP00000010453.3	DNAJB6	DnaJ heat shock protein family (Hsp40) member B6 [Source:NCBI gene;Acc:420448]	UP	0.000551644
ENSGALP00000049379.2	USP15	ubiquitin specific peptidase 15 [Source:NCBI gene;Acc:395644]	UP	0.000574837
ENSGALP00000038052.3	TMEM189	transmembrane protein 189 [Source:NCBI gene;Acc:100538348]	UP	0.000622995
ENSGALP00000019663.4	SNX4	sorting nexin 4 [Source:NCBI gene;Acc:424260]	UP	0.000661129
ENSGALP00000063084.2	MATR3	matrin 3 [Source:NCBI gene;Acc:373948]	UP	0.000663116
ENSGALP00000065333.1	RBM6	RNA binding motif protein 6 [Source:NCBI gene;Acc:415931]	UP	0.000673454
ENSGALP00000058687.2	-	keratin 8 [Source:NCBI gene;Acc:426896]	UP	0.000675258
ENSGALP00000070907.1	UBP1	upstream binding protein 1 (LBP-1a) [Source:NCBI gene;Acc:428458]	UP	0.000770605
ENSGALP00000051574.2	AP4E1	adaptor related protein complex 4 subunit epsilon 1 [Source:NCBI gene;Acc:415425]	UP	0.000804459
ENSGALP00000001027.1	ELAVL1	ELAV like RNA binding protein 1 [Source:NCBI gene;Acc:395637]	UP	0.000855702
ENSGALP00000022521.5	HYPK	huntingtin interacting protein K [Source:NCBI gene;Acc:770307]	UP	0.000907031
ENSGALP00000068071.1	KIF27	kinesin family member 27 [Source:NCBI gene;Acc:427456]	UP	0.000989418
ENSGALP00000005808.1	UBLCP1	ubiquitin like domain containing CTD phosphatase 1 [Source:NCBI gene;Acc:416237]	UP	0.00106722
ENSGALP00000043402.3	PFDN2	prefoldin subunit 2 [Source:NCBI gene;Acc:100858383]	UP	0.00107311
ENSGALP00000000975.4	NOB1	NIN1/PSMD8 binding protein 1 homolog [Source:NCBI gene;Acc:415867]	UP	0.00112969
ENSGALP00000046371.1	SPEN	spen family transcriptional repressor [Source:NCBI gene;Acc:419460]	UP	0.0012648
ENSGALP00000013832.5	RBSN	rabenosyn, RAB effector [Source:NCBI gene;Acc:416128]	UP	0.00141568
ENSGALP00000003317.3	TMOD1	tropomodulin 1 [Source:NCBI gene;Acc:395883]	UP	0.00144826
ENSGALP00000022545.6	BCLAF1	BCL2-associated transcription factor 1 [Source:NCBI gene;Acc:100858086]	UP	0.0014599
ENSGALP00000068740.1	-	structural maintenance of chromosomes 1A [Source:NCBI gene;Acc:395187]	UP	0.00170327
ENSGALP00000063993.2	TADA1	transcriptional adaptor 1 [Source:NCBI gene;Acc:769871]	UP	0.00175573
ENSGALP00000066905.1	LARP4B	La ribonucleoprotein domain family member 4B [Source:NCBI gene;Acc:420457]	UP	0.00177603
ENSGALP00000065486.1	DTX2	deltex E3 ubiquitin ligase 2 [Source:NCBI gene;Acc:417515]	UP	0.00181954
ENSGALP00000058514.1	PIN1	peptidylprolyl cis/trans isomerase, NIMA-interacting 1 [Source:NCBI gene;Acc:100859153]	UP	0.00200246
ENSGALP00000004927.3	ZFAND2A	zinc finger AN1-type containing 2A [Source:NCBI gene;Acc:425104]	UP	0.00204081
ENSGALP00000069231.1	SUMO1	small ubiquitin-like modifier 1 [Source:NCBI gene;Acc:373930]	UP	0.00220195
ENSGALP00000055054.2	-	keratin, type II cytoskeletal 4-like [Source:NCBI gene;Acc:112529929]	UP	0.00233031
ENSGALP00000004847.5	-	homer scaffold protein 3 [Source:NCBI gene;Acc:420115]	UP	0.00248221
ENSGALP00000072091.1	LRCH3	leucine rich repeats and calponin homology domain containing 4 [Source:NCBI gene;Acc:424922]	UP	0.00258962
ENSGALP00000054141.3	-	keratin, type I cytoskeletal 42-like [Source:NCBI gene;Acc:420039]	UP	0.00260874
ENSGALP00000019656.7	TNRC6B	trinucleotide repeat containing 6B [Source:NCBI gene;Acc:418010]	UP	0.00260926
ENSGALP00000023555.3	CHD1Z	chromodomain helicase DNA binding protein 1-Z [Source:NCBI gene;Acc:395783]	UP	0.00291482
ENSGALP00000003498.5	REXO5	RNA exonuclease 5 [Source:NCBI gene;Acc:427001]	UP	0.00299233
ENSGALP00000004257.4	XRN1	5'-3' exoribonuclease 1 [Source:NCBI gene;Acc:424778]	UP	0.0032786
ENSGALP00000071183.1	CNNM4	cyclin and CBS domain divalent metal cation transport mediator 4 [Source:NCBI gene;Acc:425706]	UP	0.00333117
ENSGALP00000000293.5	SRP19	signal recognition particle 19 [Source:NCBI gene;Acc:770061]	UP	0.00337308
ENSGALP00000047470.1	DUSP1	dual specificity phosphatase 1 [Source:NCBI gene;Acc:374192]	UP	0.00352236
ENSGALP00000058993.2	METTL3	methyltransferase like 3 [Source:NCBI gene;Acc:107050363]	UP	0.00358545
ENSGALP00000046200.2	-	tripartite motif containing 47 [Source:NCBI gene;Acc:770100]	UP	0.00366661
ENSGALP00000011107.5	QRICH1	glutamine rich 1 [Source:NCBI gene;Acc:100858758]	UP	0.00367795
ENSGALP00000069808.1	-	ribulose-5-phosphate-3-epimerase [Source:NCBI gene;Acc:770045]	UP	0.00379278
ENSGALP00000018120.4	PSMD14	proteasome 26S subunit, non-ATPase 14 [Source:NCBI gene;Acc:424189]	UP	0.00393368
ENSGALP00000028016.3	ERH	ERH, mRNA splicing and mitosis factor [Source:NCBI gene;Acc:423262]	UP	0.00415175
ENSGALP00000013622.3	XRN2	5'-3' exoribonuclease 2 [Source:NCBI gene;Acc:421236]	UP	0.00416593
ENSGALP00000053764.3	MBNL1	muscleblind like splicing regulator 1 [Source:NCBI gene;Acc:425033]	UP	0.00424151
ENSGALP00000056990.2	-	transducin-like enhancer protein 1-like [Source:NCBI gene;Acc:100857637]	UP	0.00425147
ENSGALP00000036444.4	AFAP1	actin filament associated protein 1 [Source:NCBI gene;Acc:374034]	UP	0.00426568
ENSGALP00000025557.4	MIS18A	MIS18 kinetochore protein A [Source:NCBI gene;Acc:418494]	UP	0.00427259
ENSGALP00000051605.2	-	heterogeneous nuclear ribonucleoprotein A3 homolog 1-like [Source:NCBI gene;Acc:100859627]	UP	0.00433708
ENSGALP00000013788.6	WDR12	WD repeat domain 12 [Source:NCBI gene;Acc:424089]	UP	0.00451143
ENSGALP00000005857.5	CLINT1	clathrin interactor 1 [Source:NCBI gene;Acc:416240]	UP	0.00463061
ENSGALP00000054752.2	UBAP2	ubiquitin associated protein 2 [Source:NCBI gene;Acc:407091]	UP	0.00465111
ENSGALP00000067066.1	SMAP1	small ArfGAP 1 [Source:NCBI gene;Acc:100858913]	UP	0.00465361
ENSGALP00000064597.1	PTBP1	polypyrimidine tract binding protein 1 [Source:NCBI gene;Acc:420098]	UP	0.00517938
ENSGALP00000009087.5	PTTG1IP	PTTG1 interacting protein [Source:NCBI gene;Acc:107051859]	UP	0.00530521
ENSGALP00000053396.3	-	-	UP	0.00531681
ENSGALP00000014481.3	DNAJB4	DnaJ heat shock protein family (Hsp40) member B4 [Source:NCBI gene;Acc:424550]	UP	0.00537032
ENSGALP00000057589.1	SLU7	SLU7 homolog, splicing factor [Source:NCBI gene;Acc:416157]	UP	0.00548539
ENSGALP00000050575.1	CORO1C	coronin 1C [Source:NCBI gene;Acc:416893]	UP	0.00566813
ENSGALP00000051565.2	FAM8A1	family with sequence similarity 8 member A1 [Source:HGNC Symbol;Acc:HGNC:16372]	UP	0.00585564
ENSGALP00000056792.2	GIGYF2	GRB10 interacting GYF protein 2 [Source:NCBI gene;Acc:424743]	UP	0.00598078
ENSGALP00000059362.1	FYTTD1	forty-two-three domain containing 1 [Source:NCBI gene;Acc:424921]	UP	0.00639599
ENSGALP00000027946.6	ARHGEF17	Rho guanine nucleotide exchange factor 17 [Source:NCBI gene;Acc:777518]	UP	0.00643978
ENSGALP00000036845.3	ZC3H14	zinc finger CCCH-type containing 14 [Source:NCBI gene;Acc:423399]	UP	0.00655213
ENSGALP00000000422.3	NEFM	neurofilament medium [Source:NCBI gene;Acc:396206]	UP	0.00660068
ENSGALP00000016456.5	INTS10	integrator complex subunit 10 [Source:NCBI gene;Acc:422489]	UP	0.00682696
ENSGALP00000047929.2	HNRNPA1	heterogeneous nuclear ribonucleoprotein A1 [Source:NCBI gene;Acc:424136]	UP	0.00688651
ENSGALP00000053147.2	PATL1	PAT1 homolog 1, processing body mRNA decay factor [Source:NCBI gene;Acc:426566]	UP	0.00705608
ENSGALP00000045927.1	PIM1	Pim-1 proto-oncogene, serine/threonine kinase [Source:NCBI gene;Acc:100858838]	UP	0.00708013
ENSGALP00000049462.2	MAPRE2	microtubule associated protein RP/EB family member 2 [Source:NCBI gene;Acc:421105]	UP	0.00797026
ENSGALP00000057983.2	-	zinc finger protein 777 [Source:NCBI gene;Acc:420374]	UP	0.00860418
ENSGALP00000006519.6	INTS1	integrator complex subunit 1 [Source:NCBI gene;Acc:416461]	UP	0.00860639
ENSGALP00000015412.2	CDK6	cyclin dependent kinase 6 [Source:NCBI gene;Acc:420558]	UP	0.00891637
ENSGALP00000048804.3	-	nuclear RNA export factor 1 [Source:NCBI gene;Acc:101748079]	UP	0.0089365
ENSGALP00000007129.6	AHSA2P	activator of HSP90 ATPase homolog 2, pseudogene [Source:NCBI gene;Acc:421194]	UP	0.00894413
ENSGALP00000004171.3	NCBP3	nuclear cap binding subunit 3 [Source:NCBI gene;Acc:417552]	UP	0.00907505
ENSGALP00000000509.5	HNRNPM	heterogeneous nuclear ribonucleoprotein M [Source:NCBI gene;Acc:420054]	UP	0.00989432
ENSGALP00000036970.3	HMOX1	heme oxygenase 1 [Source:NCBI gene;Acc:396287]	UP	0.00998995
ENSGALP00000066719.1	-	SON DNA binding protein [Source:NCBI gene;Acc:770637]	UP	0.0105957
ENSGALP00000068939.1	RBFOX1	RNA binding protein, fox-1 homolog 1 [Source:NCBI gene;Acc:416645]	UP	0.0106012
ENSGALP00000005427.5	C17orf75	chromosome 18 C17orf75 homolog [Source:NCBI gene;Acc:417412]	DOWN	0.00122745
ENSGALP00000046743.2	ANO8	anoctamin 8 [Source:NCBI gene;Acc:429912]	DOWN	0.00115812
ENSGALP00000047898.2	ACTG1	actin, cytoplasmic 2-like [Source:NCBI gene;Acc:776816]	DOWN	0.00108402
ENSGALP00000017119.3	OSTC	oligosaccharyltransferase complex non-catalytic subunit [Source:NCBI gene;Acc:422525]	DOWN	0.00105515
ENSGALP00000012216.3	-	UPF0061 protein xcc-b100_1894-like [Source:NCBI gene;Acc:420491]	DOWN	0.00103197
ENSGALP00000004770.3	ARMC6	armadillo repeat containing 6 [Source:NCBI gene;Acc:420112]	DOWN	0.000941351
ENSGALP00000030998.3	-	glutathione S-transferase alpha-like 2 [Source:NCBI gene;Acc:100859645]	DOWN	0.000931503
ENSGALP00000027569.5	GTF3A	general transcription factor IIIA [Source:NCBI gene;Acc:418931]	DOWN	0.000903457
ENSGALP00000066785.1	-	FK506 binding protein 2 [Source:NCBI gene;Acc:107050883]	DOWN	0.000892054
ENSGALP00000048355.2	NIT2	nitrilase family member 2 [Source:NCBI gene;Acc:418386]	DOWN	0.000834387
ENSGALP00000048306.1	COLGALT2	collagen beta(1-O)galactosyltransferase 2 [Source:NCBI gene;Acc:424447]	DOWN	0.000442525
ENSGALP00000000921.5	NIP7	NIP7, nucleolar pre-rRNA processing protein [Source:NCBI gene;Acc:415863]	DOWN	0.000419288
ENSGALP00000024553.5	TIPRL	TOR signaling pathway regulator [Source:NCBI gene;Acc:418374]	DOWN	0.000354459
ENSGALP00000008254.5	PTRH2	peptidyl-tRNA hydrolase 2 [Source:NCBI gene;Acc:417634]	DOWN	0.000259241
ENSGALP00000009490.3	TMEM9B	TMEM9 domain family member B [Source:NCBI gene;Acc:423051]	DOWN	0.00024893
ENSGALP00000016071.4	TRERF1	transcriptional regulating factor 1 [Source:NCBI gene;Acc:421386]	DOWN	0.000186186
ENSGALP00000058421.3	MCAT	malonyl-CoA-acyl carrier protein transacylase [Source:NCBI gene;Acc:427934]	DOWN	0.000152184
ENSGALP00000057049.1	TOMM6	translocase of outer mitochondrial membrane 6 [Source:NCBI gene;Acc:419924]	DOWN	0.000101586
ENSGALP00000058125.2	CTCFL	CCCTC-binding factor like [Source:NCBI gene;Acc:396274]	DOWN	9.81775e-05
ENSGALP00000055261.2	ANXA5	annexin A5 [Source:NCBI gene;Acc:428767]	DOWN	7.66294e-05
ENSGALP00000012326.5	FADD	Fas associated via death domain [Source:NCBI gene;Acc:423146]	DOWN	7.39587e-05
ENSGALP00000010756.4	FANCI	Fanconi anemia complementation group I [Source:NCBI gene;Acc:415491]	DOWN	5.96028e-05
ENSGALP00000051633.2	SELENOF	selenoprotein F [Source:NCBI gene;Acc:424521]	DOWN	5.81922e-05
ENSGALP00000047879.1	IVD	isovaleryl-CoA dehydrogenase [Source:NCBI gene;Acc:423011]	DOWN	4.43832e-05
ENSGALP00000047736.1	COG5	component of oligomeric golgi complex 5 [Source:NCBI gene;Acc:417704]	DOWN	4.1359e-05
ENSGALP00000005045.3	SCPEP1	serine carboxypeptidase 1 [Source:NCBI gene;Acc:417403]	DOWN	3.80685e-05
ENSGALP00000051854.3	DENND5A	DENN domain containing 5A [Source:NCBI gene;Acc:423048]	DOWN	2.6039e-05
ENSGALP00000051767.2	CTSH	cathepsin H [Source:NCBI gene;Acc:770109]	DOWN	2.45796e-05
ENSGALP00000041166.2	MIEN1	migration and invasion enhancer 1 [Source:NCBI gene;Acc:100858225]	DOWN	1.39213e-05
ENSGALP00000053801.3	PPM1F	protein phosphatase, Mg2+/Mn2+ dependent 1F [Source:NCBI gene;Acc:416772]	DOWN	1.34614e-05
ENSGALP00000070006.1	SYP	synaptophysin [Source:HGNC Symbol;Acc:HGNC:11506]	DOWN	8.77613e-06
ENSGALP00000011091.5	KIF3A	kinesin family member 3A [Source:NCBI gene;Acc:416332]	DOWN	7.21016e-06
ENSGALP00000067439.1	FDXR	ferredoxin reductase [Source:NCBI gene;Acc:769635]	DOWN	4.31812e-06
ENSGALP00000017330.4	KIF26B	kinesin family member 26B [Source:NCBI gene;Acc:100859813]	DOWN	3.25062e-06
ENSGALP00000044555.1	TNIP2	TNFAIP3 interacting protein 2 [Source:NCBI gene;Acc:422884]	DOWN	3.12945e-06
ENSGALP00000049530.2	BRT-1	tropomyosin 2 [Source:NCBI gene;Acc:396430]	DOWN	7.00244e-07
ENSGALP00000048402.2	FAHD2A	fumarylacetoacetate hydrolase domain containing 2A [Source:NCBI gene;Acc:426684]	DOWN	3.70432e-07
ENSGALP00000055222.1	HBS1L	HBS1 like translational GTPase [Source:NCBI gene;Acc:421694]	DOWN	1.11756e-07
ENSGALP00000004822.6	-	homer scaffold protein 3 [Source:NCBI gene;Acc:420115]	DOWN	9.48321e-08
ENSGALP00000032226.2	CENPH	centromere protein H [Source:NCBI gene;Acc:395316]	DOWN	4.27247e-08
ENSGALP00000015367.4	GALNT16	polypeptide N-acetylgalactosaminyltransferase 16 [Source:NCBI gene;Acc:423263]	DOWN	1.74e-08
ENSGALP00000071906.1	SNAP47	synaptosome associated protein 47 [Source:NCBI gene;Acc:420399]	DOWN	1.37393e-08
ENSGALP00000035685.3	SUPT20H	SPT20 homolog, SAGA complex component [Source:NCBI gene;Acc:418896]	DOWN	6.51023e-10
ENSGALP00000068853.1	PXK	PX domain containing serine/threonine kinase like [Source:NCBI gene;Acc:416065]	DOWN	4.39618e-10
ENSGALP00000010888.1	YWHAH	tyrosine 3-monooxygenase/tryptophan 5-monooxygenase activation protein eta [Source:NCBI gene;Acc:416955]	DOWN	3.89565e-10
ENSGALP00000058178.2	CHRNA5	cholinergic receptor nicotinic alpha 5 subunit [Source:NCBI gene;Acc:386577]	DOWN	5.19853e-13
ENSGALP00000046798.1	PDE6D	phosphodiesterase 6D [Source:NCBI gene;Acc:424932]	DOWN	1.4926e-19
ENSGALP00000060475.2	-	-	DOWN	4.30487e-21
ENSGALP00000050919.2	HNRNPH2	heterogeneous nuclear ribonucleoprotein H2 [Source:NCBI gene;Acc:395157]	DOWN	9.74762e-23
ENSGALP00000047455.2	ITPRIPL2	ITPRIP like 2 [Source:HGNC Symbol;Acc:HGNC:27257]	DOWN	1.0413e-29
ENSGALP00000043925.1	ANXA13	annexin A13 [Source:NCBI gene;Acc:420342]	DOWN	4.52075e-30
