# Supplementary material for: Hcp2a of APEC affects mRNA splicing and protein quality control in DF-1 cells
Source: BMC Vet Res. 2022 Sep 13;18:344. doi: 10.1186/s12917-022-03440-z (PMC9469585; doi:10.1186/s12917-022-03440-z)
Supplement: Supplementary file 2 — Additional file 2: Supplementary Table S2. GO and GO enrichment analysis of the DEPs. [file 12917_2022_3440_MOESM2_ESM.xlsx]

## Sheet: BP
Supplementary Table S2 GO and GO enrichment analysis of the DEPs
Level	GO ID	GO-Term	GO Type	#Seqs	Sequence Names
1	GO:0008150	biological_process	P	191	ENSGALP00000056792.2,ENSGALP00000022545.6,ENSGALP00000071398.1,ENSGALP00000052588.1,ENSGALP00000055914.1,ENSGALP00000053874.1,ENSGALP00000065365.1,ENSGALP00000051605.2,ENSGALP00000050919.2,ENSGALP00000063993.2,ENSGALP00000054141.3,ENSGALP00000034376.3,ENSGALP00000004171.3,ENSGALP00000041166.2,ENSGALP00000051854.3,ENSGALP00000000975.4,ENSGALP00000049379.2,ENSGALP00000001027.1,ENSGALP00000004576.3,…
2	GO:0008283	cell population proliferation	P	7	ENSGALP00000043925.1,ENSGALP00000073896.1,ENSGALP00000006519.6,ENSGALP00000013788.6,ENSGALP00000068637.1,ENSGALP00000011091.5,ENSGALP00000058993.2
2	GO:0040007	growth	P	7	ENSGALP00000074092.1,ENSGALP00000017330.4,ENSGALP00000073896.1,ENSGALP00000056792.2,ENSGALP00000066473.1,ENSGALP00000068637.1,ENSGALP00000049379.2
2	GO:0007610	behavior	P	7	ENSGALP00000003317.3,ENSGALP00000056792.2,ENSGALP00000067439.1,ENSGALP00000053098.1,ENSGALP00000058178.2,ENSGALP00000004847.5,ENSGALP00000014967.1
2	GO:0050896	response to stimulus	P	92	ENSGALP00000056792.2,ENSGALP00000066905.1,ENSGALP00000022545.6,ENSGALP00000065206.1,ENSGALP00000015412.2,ENSGALP00000052588.1,ENSGALP00000058993.2,ENSGALP00000055914.1,ENSGALP00000065365.1,ENSGALP00000014481.3,ENSGALP00000064539.2,ENSGALP00000045151.1,ENSGALP00000051605.2,ENSGALP00000050919.2,ENSGALP00000012326.5,ENSGALP00000004257.4,ENSGALP00000054141.3,ENSGALP00000034376.3,ENSGALP00000004171.3,…
2	GO:0009987	cellular process	P	173	ENSGALP00000017330.4,ENSGALP00000056792.2,ENSGALP00000066905.1,ENSGALP00000022545.6,ENSGALP00000065206.1,ENSGALP00000048355.2,ENSGALP00000071398.1,ENSGALP00000049530.2,ENSGALP00000015412.2,ENSGALP00000052588.1,ENSGALP00000058993.2,ENSGALP00000055914.1,ENSGALP00000053874.1,ENSGALP00000032226.2,ENSGALP00000038052.3,ENSGALP00000065365.1,ENSGALP00000058421.3,ENSGALP00000064539.2,ENSGALP00000014481.3,…
2	GO:0002376	immune system process	P	27	ENSGALP00000017330.4,ENSGALP00000057983.2,ENSGALP00000004822.6,ENSGALP00000057888.1,ENSGALP00000043754.2,ENSGALP00000048355.2,ENSGALP00000012326.5,ENSGALP00000000422.3,ENSGALP00000015412.2,ENSGALP00000011091.5,ENSGALP00000052588.1,ENSGALP00000063084.2,ENSGALP00000055914.1,ENSGALP00000044555.1,ENSGALP00000053803.1,ENSGALP00000004171.3,ENSGALP00000068917.1,ENSGALP00000053874.1,ENSGALP00000046200.2,…
2	GO:0015976	carbon utilization	P	1	ENSGALP00000069808.1
2	GO:0051179	localization	P	71	ENSGALP00000039447.2,ENSGALP00000017330.4,ENSGALP00000066905.1,ENSGALP00000027121.5,ENSGALP00000047736.1,ENSGALP00000005427.5,ENSGALP00000022557.6,ENSGALP00000065486.1,ENSGALP00000065206.1,ENSGALP00000048355.2,ENSGALP00000051574.2,ENSGALP00000048804.3,ENSGALP00000052588.1,ENSGALP00000060475.2,ENSGALP00000071906.1,ENSGALP00000053874.1,ENSGALP00000013119.6,ENSGALP00000044856.2,ENSGALP00000069231.1,…
2	GO:0008152	metabolic process	P	103	ENSGALP00000066905.1,ENSGALP00000022545.6,ENSGALP00000065206.1,ENSGALP00000071398.1,ENSGALP00000048355.2,ENSGALP00000015412.2,ENSGALP00000052588.1,ENSGALP00000058993.2,ENSGALP00000055914.1,ENSGALP00000038052.3,ENSGALP00000058421.3,ENSGALP00000064539.2,ENSGALP00000045151.1,ENSGALP00000051605.2,ENSGALP00000050919.2,ENSGALP00000063993.2,ENSGALP00000012326.5,ENSGALP00000023412.6,ENSGALP00000004257.4,…
2	GO:0032501	multicellular organismal process	P	44	ENSGALP00000004576.3,ENSGALP00000039447.2,ENSGALP00000024553.5,ENSGALP00000070907.1,ENSGALP00000005045.3,ENSGALP00000056792.2,ENSGALP00000053098.1,ENSGALP00000009819.4,ENSGALP00000048804.3,ENSGALP00000049530.2,ENSGALP00000011091.5,ENSGALP00000052588.1,ENSGALP00000058687.2,ENSGALP00000058993.2,ENSGALP00000003317.3,ENSGALP00000055054.2,ENSGALP00000033285.3,ENSGALP00000046798.1,ENSGALP00000006098.4,…
2	GO:0032502	developmental process	P	87	ENSGALP00000039447.2,ENSGALP00000017330.4,ENSGALP00000056792.2,ENSGALP00000027121.5,ENSGALP00000047736.1,ENSGALP00000065486.1,ENSGALP00000065206.1,ENSGALP00000048804.3,ENSGALP00000015412.2,ENSGALP00000052588.1,ENSGALP00000058993.2,ENSGALP00000060475.2,ENSGALP00000058687.2,ENSGALP00000055054.2,ENSGALP00000068917.1,ENSGALP00000053874.1,ENSGALP00000036970.3,ENSGALP00000065365.1,ENSGALP00000000509.5,…
2	GO:0065007	biological regulation	P	156	ENSGALP00000036845.3,ENSGALP00000017330.4,ENSGALP00000056792.2,ENSGALP00000066905.1,ENSGALP00000022545.6,ENSGALP00000065206.1,ENSGALP00000071398.1,ENSGALP00000049530.2,ENSGALP00000015412.2,ENSGALP00000052588.1,ENSGALP00000058993.2,ENSGALP00000055914.1,ENSGALP00000053874.1,ENSGALP00000065365.1,ENSGALP00000064539.2,ENSGALP00000014481.3,ENSGALP00000045151.1,ENSGALP00000051605.2,ENSGALP00000050919.2,…
2	GO:0071840	cellular component organization or biogenesis	P	96	ENSGALP00000017330.4,ENSGALP00000066905.1,ENSGALP00000065206.1,ENSGALP00000049530.2,ENSGALP00000015412.2,ENSGALP00000052588.1,ENSGALP00000058993.2,ENSGALP00000032226.2,ENSGALP00000053874.1,ENSGALP00000064539.2,ENSGALP00000045151.1,ENSGALP00000051605.2,ENSGALP00000063993.2,ENSGALP00000012326.5,ENSGALP00000013171.5,ENSGALP00000023412.6,ENSGALP00000004257.4,ENSGALP00000054141.3,ENSGALP00000018120.4,…
2	GO:0051704	multi-organism process	P	30	ENSGALP00000004576.3,ENSGALP00000039447.2,ENSGALP00000070907.1,ENSGALP00000053801.3,ENSGALP00000015412.2,ENSGALP00000052588.1,ENSGALP00000058687.2,ENSGALP00000054752.2,ENSGALP00000026270.5,ENSGALP00000046371.1,ENSGALP00000046200.2,ENSGALP00000036970.3,ENSGALP00000057127.2,ENSGALP00000069808.1,ENSGALP00000041880.3,ENSGALP00000045151.1,ENSGALP00000067066.1,ENSGALP00000048491.2,ENSGALP00000051605.2,…
2	GO:0048511	rhythmic process	P	7	ENSGALP00000022545.6,ENSGALP00000053098.1,ENSGALP00000018120.4,ENSGALP00000065365.1,ENSGALP00000004847.5,ENSGALP00000015412.2,ENSGALP00000058993.2
2	GO:0022414	reproductive process	P	27	ENSGALP00000004576.3,ENSGALP00000039447.2,ENSGALP00000070907.1,ENSGALP00000066905.1,ENSGALP00000047736.1,ENSGALP00000051633.2,ENSGALP00000065206.1,ENSGALP00000058125.2,ENSGALP00000058993.2,ENSGALP00000058687.2,ENSGALP00000054752.2,ENSGALP00000033285.3,ENSGALP00000013622.3,ENSGALP00000053874.1,ENSGALP00000046371.1,ENSGALP00000057127.2,ENSGALP00000051767.2,ENSGALP00000067066.1,ENSGALP00000051605.2,…
2	GO:0022610	biological adhesion	P	8	ENSGALP00000003317.3,ENSGALP00000074092.1,ENSGALP00000073896.1,ENSGALP00000056792.2,ENSGALP00000048306.1,ENSGALP00000053803.1,ENSGALP00000004822.6,ENSGALP00000010453.3
2	GO:0040011	locomotion	P	7	ENSGALP00000033285.3,ENSGALP00000050575.1,ENSGALP00000068939.1,ENSGALP00000047898.2,ENSGALP00000004822.6,ENSGALP00000052588.1,ENSGALP00000058993.2
2	GO:0023052	signaling	P	3	ENSGALP00000003317.3,ENSGALP00000058178.2,ENSGALP00000068853.1
2	GO:0110148	biomineralization	P	1	ENSGALP00000071183.1
2	GO:0000003	reproduction	P	1	ENSGALP00000054752.2
2	GO:0098754	detoxification	P	2	ENSGALP00000030998.3,ENSGALP00000051633.2
2	GO:0001906	cell killing	P	1	ENSGALP00000051767.2

## Sheet: MF
Level	GO ID	GO-Term	GO Type	#Seqs	Sequence Names
1	GO:0003674	molecular_function	F	189	ENSGALP00000056792.2,ENSGALP00000022545.6,ENSGALP00000071398.1,ENSGALP00000052588.1,ENSGALP00000055914.1,ENSGALP00000053874.1,ENSGALP00000065365.1,ENSGALP00000051605.2,ENSGALP00000050919.2,ENSGALP00000063993.2,ENSGALP00000054141.3,ENSGALP00000034376.3,ENSGALP00000004171.3,ENSGALP00000041166.2,ENSGALP00000051854.3,ENSGALP00000000975.4,ENSGALP00000049379.2,ENSGALP00000001027.1,ENSGALP00000004576.3,…
2	GO:0005198	structural molecule activity	F	13	ENSGALP00000049530.2,ENSGALP00000058687.2,ENSGALP00000054141.3,ENSGALP00000063084.2,ENSGALP00000055054.2,ENSGALP00000006098.4,ENSGALP00000059350.2,ENSGALP00000006097.6,ENSGALP00000047898.2,ENSGALP00000004847.5,ENSGALP00000064539.2,ENSGALP00000055200.2,ENSGALP00000000422.3
2	GO:0044183	protein folding chaperone	F	5	ENSGALP00000039447.2,ENSGALP00000071086.1,ENSGALP00000014481.3,ENSGALP00000010453.3,ENSGALP00000043402.3
2	GO:0031386	protein tag	F	1	ENSGALP00000069231.1
2	GO:0005488	binding	F	182	ENSGALP00000056792.2,ENSGALP00000022545.6,ENSGALP00000071398.1,ENSGALP00000052588.1,ENSGALP00000055914.1,ENSGALP00000053874.1,ENSGALP00000065365.1,ENSGALP00000051605.2,ENSGALP00000050919.2,ENSGALP00000063993.2,ENSGALP00000054141.3,ENSGALP00000034376.3,ENSGALP00000004171.3,ENSGALP00000041166.2,ENSGALP00000051854.3,ENSGALP00000000975.4,ENSGALP00000049379.2,ENSGALP00000001027.1,ENSGALP00000004576.3,…
2	GO:0003824	catalytic activity	F	65	ENSGALP00000017330.4,ENSGALP00000015367.4,ENSGALP00000026444.4,ENSGALP00000065486.1,ENSGALP00000048355.2,ENSGALP00000015412.2,ENSGALP00000052588.1,ENSGALP00000058993.2,ENSGALP00000060475.2,ENSGALP00000055914.1,ENSGALP00000053874.1,ENSGALP00000036970.3,ENSGALP00000058421.3,ENSGALP00000044856.2,ENSGALP00000069808.1,ENSGALP00000045151.1,ENSGALP00000062377.1,ENSGALP00000019817.4,ENSGALP00000024921.4,…
2	GO:0060089	molecular transducer activity	F	10	ENSGALP00000054141.3,ENSGALP00000033285.3,ENSGALP00000006098.4,ENSGALP00000006097.6,ENSGALP00000068917.1,ENSGALP00000058178.2,ENSGALP00000051767.2,ENSGALP00000004822.6,ENSGALP00000015412.2,ENSGALP00000045914.2
2	GO:0005215	transporter activity	F	9	ENSGALP00000046743.2,ENSGALP00000034376.3,ENSGALP00000016706.4,ENSGALP00000051605.2,ENSGALP00000055261.2,ENSGALP00000001016.3,ENSGALP00000067363.1,ENSGALP00000058178.2,ENSGALP00000071183.1
2	GO:0098772	molecular function regulator	F	25	ENSGALP00000039447.2,ENSGALP00000007129.6,ENSGALP00000027946.6,ENSGALP00000065486.1,ENSGALP00000015412.2,ENSGALP00000052588.1,ENSGALP00000060475.2,ENSGALP00000046798.1,ENSGALP00000053874.1,ENSGALP00000051767.2,ENSGALP00000069231.1,ENSGALP00000014481.3,ENSGALP00000064539.2,ENSGALP00000019817.4,ENSGALP00000067066.1,ENSGALP00000055222.1,ENSGALP00000055261.2,ENSGALP00000010453.3,ENSGALP00000015342.4,…
2	GO:0140110	transcription regulator activity	F	23	ENSGALP00000004576.3,ENSGALP00000070907.1,ENSGALP00000022545.6,ENSGALP00000009819.4,ENSGALP00000065486.1,ENSGALP00000011107.5,ENSGALP00000027569.5,ENSGALP00000058125.2,ENSGALP00000033285.3,ENSGALP00000041880.3,ENSGALP00000000509.5,ENSGALP00000014481.3,ENSGALP00000003357.4,ENSGALP00000063993.2,ENSGALP00000016071.4,ENSGALP00000056990.2,ENSGALP00000011330.4,ENSGALP00000055507.2,ENSGALP00000071086.1,…
2	GO:0140312	cargo adaptor activity	F	1	ENSGALP00000005857.5
2	GO:0045182	translation regulator activity	F	2	ENSGALP00000055222.1,ENSGALP00000053147.2
2	GO:0016209	antioxidant activity	F	2	ENSGALP00000030998.3,ENSGALP00000051633.2

## Sheet: CC
Level	GO ID	GO-Term	GO Type	#Seqs	Sequence Names
1	GO:0005575	cellular_component	C	193	ENSGALP00000056792.2,ENSGALP00000022545.6,ENSGALP00000071398.1,ENSGALP00000052588.1,ENSGALP00000055914.1,ENSGALP00000053874.1,ENSGALP00000065365.1,ENSGALP00000051605.2,ENSGALP00000050919.2,ENSGALP00000063993.2,ENSGALP00000054141.3,ENSGALP00000034376.3,ENSGALP00000004171.3,ENSGALP00000041166.2,ENSGALP00000051854.3,ENSGALP00000000975.4,ENSGALP00000049379.2,ENSGALP00000001027.1,ENSGALP00000004576.3,…
2	GO:0045202	synapse	C	22	ENSGALP00000065206.1,ENSGALP00000012326.5,ENSGALP00000000422.3,ENSGALP00000058514.1,ENSGALP00000011091.5,ENSGALP00000069231.1,ENSGALP00000004257.4,ENSGALP00000060475.2,ENSGALP00000052588.1,ENSGALP00000050575.1,ENSGALP00000065881.1,ENSGALP00000034376.3,ENSGALP00000071086.1,ENSGALP00000071906.1,ENSGALP00000005857.5,ENSGALP00000068637.1,ENSGALP00000047898.2,ENSGALP00000058178.2,ENSGALP00000004847.5,…
2	GO:0016020	membrane	C	78	ENSGALP00000039447.2,ENSGALP00000015367.4,ENSGALP00000047736.1,ENSGALP00000036444.4,ENSGALP00000065486.1,ENSGALP00000051574.2,ENSGALP00000047455.2,ENSGALP00000049530.2,ENSGALP00000015412.2,ENSGALP00000052588.1,ENSGALP00000058687.2,ENSGALP00000060475.2,ENSGALP00000055914.1,ENSGALP00000065881.1,ENSGALP00000071906.1,ENSGALP00000053874.1,ENSGALP00000038052.3,ENSGALP00000036970.3,ENSGALP00000068917.1,…
2	GO:0032991	protein-containing complex	C	131	ENSGALP00000036845.3,ENSGALP00000017330.4,ENSGALP00000056792.2,ENSGALP00000066905.1,ENSGALP00000022545.6,ENSGALP00000065206.1,ENSGALP00000071398.1,ENSGALP00000048804.3,ENSGALP00000015412.2,ENSGALP00000052588.1,ENSGALP00000058993.2,ENSGALP00000055914.1,ENSGALP00000053874.1,ENSGALP00000032226.2,ENSGALP00000065365.1,ENSGALP00000058421.3,ENSGALP00000064539.2,ENSGALP00000014481.3,ENSGALP00000045151.1,…
2	GO:0005576	extracellular region	C	6	ENSGALP00000053803.1,ENSGALP00000018120.4,ENSGALP00000069808.1,ENSGALP00000048355.2,ENSGALP00000005045.3,ENSGALP00000072091.1
2	GO:0030054	cell junction	C	18	ENSGALP00000074092.1,ENSGALP00000036444.4,ENSGALP00000049356.1,ENSGALP00000063993.2,ENSGALP00000051574.2,ENSGALP00000055261.2,ENSGALP00000015412.2,ENSGALP00000049462.2,ENSGALP00000058687.2,ENSGALP00000073896.1,ENSGALP00000050575.1,ENSGALP00000066473.1,ENSGALP00000053803.1,ENSGALP00000010888.1,ENSGALP00000047898.2,ENSGALP00000058178.2,ENSGALP00000004847.5,ENSGALP00000023555.3
2	GO:0044425	membrane part	C	52	ENSGALP00000039447.2,ENSGALP00000015367.4,ENSGALP00000056792.2,ENSGALP00000051574.2,ENSGALP00000052588.1,ENSGALP00000058687.2,ENSGALP00000055914.1,ENSGALP00000068917.1,ENSGALP00000038052.3,ENSGALP00000071906.1,ENSGALP00000036970.3,ENSGALP00000044856.2,ENSGALP00000069231.1,ENSGALP00000070006.1,ENSGALP00000062377.1,ENSGALP00000074092.1,ENSGALP00000012326.5,ENSGALP00000013171.5,ENSGALP00000054141.3,…
2	GO:0044422	organelle part	C	163	ENSGALP00000022545.6,ENSGALP00000071398.1,ENSGALP00000052588.1,ENSGALP00000055914.1,ENSGALP00000053874.1,ENSGALP00000065365.1,ENSGALP00000051605.2,ENSGALP00000050919.2,ENSGALP00000063993.2,ENSGALP00000054141.3,ENSGALP00000034376.3,ENSGALP00000004171.3,ENSGALP00000051854.3,ENSGALP00000000975.4,ENSGALP00000001027.1,ENSGALP00000004576.3,ENSGALP00000048306.1,ENSGALP00000000293.5,ENSGALP00000009819.4,…
2	GO:0044464	cell part	C	191	ENSGALP00000056792.2,ENSGALP00000022545.6,ENSGALP00000071398.1,ENSGALP00000052588.1,ENSGALP00000055914.1,ENSGALP00000053874.1,ENSGALP00000065365.1,ENSGALP00000051605.2,ENSGALP00000050919.2,ENSGALP00000063993.2,ENSGALP00000054141.3,ENSGALP00000034376.3,ENSGALP00000004171.3,ENSGALP00000041166.2,ENSGALP00000051854.3,ENSGALP00000000975.4,ENSGALP00000049379.2,ENSGALP00000001027.1,ENSGALP00000004576.3,…
2	GO:0043226	organelle	C	109	ENSGALP00000036845.3,ENSGALP00000017330.4,ENSGALP00000056792.2,ENSGALP00000066905.1,ENSGALP00000065206.1,ENSGALP00000015412.2,ENSGALP00000052588.1,ENSGALP00000058993.2,ENSGALP00000053874.1,ENSGALP00000032226.2,ENSGALP00000038052.3,ENSGALP00000065365.1,ENSGALP00000014481.3,ENSGALP00000064539.2,ENSGALP00000051605.2,ENSGALP00000050919.2,ENSGALP00000012326.5,ENSGALP00000023412.6,ENSGALP00000004257.4,…
2	GO:0044456	synapse part	C	25	ENSGALP00000004576.3,ENSGALP00000039447.2,ENSGALP00000065206.1,ENSGALP00000058514.1,ENSGALP00000052588.1,ENSGALP00000066473.1,ENSGALP00000071906.1,ENSGALP00000058178.2,ENSGALP00000014481.3,ENSGALP00000004822.6,ENSGALP00000070006.1,ENSGALP00000000422.3,ENSGALP00000045256.3,ENSGALP00000074092.1,ENSGALP00000051605.2,ENSGALP00000050919.2,ENSGALP00000055261.2,ENSGALP00000034376.3,ENSGALP00000053803.1,…
2	GO:0099080	supramolecular complex	C	21	ENSGALP00000039447.2,ENSGALP00000017330.4,ENSGALP00000053098.1,ENSGALP00000036444.4,ENSGALP00000049530.2,ENSGALP00000011091.5,ENSGALP00000058687.2,ENSGALP00000055054.2,ENSGALP00000006098.4,ENSGALP00000065881.1,ENSGALP00000059350.2,ENSGALP00000068071.1,ENSGALP00000006097.6,ENSGALP00000053874.1,ENSGALP00000051767.2,ENSGALP00000000422.3,ENSGALP00000054141.3,ENSGALP00000050575.1,ENSGALP00000053803.1,…
2	GO:0044421	extracellular region part	C	11	ENSGALP00000060475.2,ENSGALP00000054141.3,ENSGALP00000006098.4,ENSGALP00000036970.3,ENSGALP00000047898.2,ENSGALP00000030998.3,ENSGALP00000065206.1,ENSGALP00000051767.2,ENSGALP00000004822.6,ENSGALP00000055261.2,ENSGALP00000073327.1
2	GO:0031974	membrane-enclosed lumen	C	14	ENSGALP00000015367.4,ENSGALP00000024921.4,ENSGALP00000048306.1,ENSGALP00000051633.2,ENSGALP00000048355.2,ENSGALP00000008254.5,ENSGALP00000051574.2,ENSGALP00000046743.2,ENSGALP00000047879.1,ENSGALP00000067439.1,ENSGALP00000053803.1,ENSGALP00000018120.4,ENSGALP00000058421.3,ENSGALP00000051767.2
2	GO:0018995	host cellular component	C	1	ENSGALP00000034376.3

## Sheet: enrichment
GO-ID	GO-Term	Category	FDR	P-Value	#Diff	Over/Under	TestSeqs
GO:0045095	keratin filament	C	0.000238039	1.10203e-07	7	Over	ENSGALP00000006098.4,ENSGALP00000055200.2,ENSGALP00000059350.2,ENSGALP00000006097.6,ENSGALP00000058687.2,ENSGALP00000055054.2,ENSGALP00000054141.3
GO:0099524	postsynaptic cytosol	C	0.0362534	0.000100704	6	Over	ENSGALP00000065206.1,ENSGALP00000052588.1,ENSGALP00000071086.1,ENSGALP00000058514.1,ENSGALP00000004847.5,ENSGALP00000014481.3
GO:1990826	nucleoplasmic periphery of the nuclear pore complex	C	0.0897814	0.000623482	3	Over	ENSGALP00000011330.4,ENSGALP00000051605.2,ENSGALP00000047929.2
GO:0042613	MHC class II protein complex	C	0.0943541	0.000698919	4	Over	ENSGALP00000055914.1,ENSGALP00000006098.4,ENSGALP00000006097.6,ENSGALP00000054141.3
GO:0071013	catalytic step 2 spliceosome	C	0.192861	0.00201324	7	Over	ENSGALP00000065206.1,ENSGALP00000011330.4,ENSGALP00000045256.3,ENSGALP00000051605.2,ENSGALP00000057589.1,ENSGALP00000000509.5,ENSGALP00000050919.2
GO:0005963	magnesium-dependent protein serine/threonine phosphatase complex	C	0.249838	0.00318781	3	Over	ENSGALP00000045151.1,ENSGALP00000019817.4,ENSGALP00000053801.3
GO:0005667	transcription factor complex	C	0.249838	0.00367126	25	Over	ENSGALP00000016398.3,ENSGALP00000041880.3,ENSGALP00000056699.2,ENSGALP00000073896.1,ENSGALP00000071086.1,ENSGALP00000011330.4,ENSGALP00000055507.2,ENSGALP00000033285.3,ENSGALP00000003357.4,ENSGALP00000070907.1,ENSGALP00000046371.1,ENSGALP00000022545.6,ENSGALP00000063993.2,ENSGALP00000065486.1,ENSGALP00000058514.1,ENSGALP00000051605.2,ENSGALP00000005857.5,ENSGALP00000014481.3,ENSGALP00000047929.2,…
GO:0005873	plus-end kinesin complex	C	0.249838	0.00480455	2	Over	ENSGALP00000047407.1,ENSGALP00000011091.5
GO:0031941	filamentous actin	C	0.249838	0.00483727	5	Over	ENSGALP00000066473.1,ENSGALP00000064539.2,ENSGALP00000074092.1,ENSGALP00000003317.3,ENSGALP00000047898.2
GO:0005887	integral component of plasma membrane	C	0.249838	0.00485797	1	Under	ENSGALP00000004822.6
GO:0030018	Z disc	C	0.301196	0.00613548	9	Over	ENSGALP00000066473.1,ENSGALP00000015342.4,ENSGALP00000074092.1,ENSGALP00000039447.2,ENSGALP00000010453.3,ENSGALP00000058687.2,ENSGALP00000004847.5,ENSGALP00000054141.3,ENSGALP00000055261.2
GO:0005743	mitochondrial inner membrane	C	0.308216	0.00681233	1	Under	ENSGALP00000067439.1
GO:0061827	sperm head	C	0.308216	0.015171	2	Over	ENSGALP00000071086.1,ENSGALP00000014481.3
GO:0016010	dystrophin-associated glycoprotein complex	C	0.308216	0.015171	2	Over	ENSGALP00000058687.2,ENSGALP00000054141.3
GO:0016327	apicolateral plasma membrane	C	0.308216	0.0173015	3	Over	ENSGALP00000052588.1,ENSGALP00000058687.2,ENSGALP00000054141.3
GO:0014069	postsynaptic density	C	0.308216	0.0195094	14	Over	ENSGALP00000066473.1,ENSGALP00000074092.1,ENSGALP00000071086.1,ENSGALP00000053803.1,ENSGALP00000034376.3,ENSGALP00000045256.3,ENSGALP00000004847.5,ENSGALP00000051605.2,ENSGALP00000014481.3,ENSGALP00000000422.3,ENSGALP00000070006.1,ENSGALP00000004822.6,ENSGALP00000071906.1,ENSGALP00000050919.2
GO:0016607	nuclear speck	C	0.308216	0.0200979	16	Over	ENSGALP00000019817.4,ENSGALP00000004576.3,ENSGALP00000013119.6,ENSGALP00000067595.1,ENSGALP00000003357.4,ENSGALP00000022545.6,ENSGALP00000058514.1,ENSGALP00000069231.1,ENSGALP00000058993.2,ENSGALP00000057589.1,ENSGALP00000059362.1,ENSGALP00000036845.3,ENSGALP00000053147.2,ENSGALP00000048804.3,ENSGALP00000004171.3,ENSGALP00000066719.1
GO:0005737	cytoplasm	C	0.308216	0.022012	18	Over	ENSGALP00000016398.3,ENSGALP00000056699.2,ENSGALP00000057127.2,ENSGALP00000014967.1,ENSGALP00000027121.5,ENSGALP00000063084.2,ENSGALP00000022521.5,ENSGALP00000022545.6,ENSGALP00000023555.3,ENSGALP00000047470.1,ENSGALP00000054752.2,ENSGALP00000064597.1,ENSGALP00000009087.5,ENSGALP00000057983.2,ENSGALP00000004171.3,ENSGALP00000000509.5,ENSGALP00000058125.2,ENSGALP00000048402.2
GO:0030532	small nuclear ribonucleoprotein complex	C	0.308216	0.0221517	2	Over	ENSGALP00000056699.2,ENSGALP00000057589.1
GO:0044309	neuron spine	C	0.308216	0.0221517	2	Over	ENSGALP00000004847.5,ENSGALP00000070006.1
GO:0043034	costamere	C	0.308216	0.0252653	4	Over	ENSGALP00000058687.2,ENSGALP00000004847.5,ENSGALP00000054141.3,ENSGALP00000047898.2
GO:0032039	integrator complex	C	0.308216	0.030191	2	Over	ENSGALP00000016456.5,ENSGALP00000006519.6
GO:0010494	cytoplasmic stress granule	C	0.308216	0.0315009	6	Over	ENSGALP00000004576.3,ENSGALP00000068637.1,ENSGALP00000001027.1,ENSGALP00000066905.1,ENSGALP00000053764.3,ENSGALP00000056792.2
GO:0035770	ribonucleoprotein granule	C	0.308216	0.039192	2	Over	ENSGALP00000065365.1,ENSGALP00000051605.2
GO:0033106	cis-Golgi network membrane	C	0.308216	0.0406674	1	Over	ENSGALP00000065707.1
GO:0030124	AP-4 adaptor complex	C	0.308216	0.0406674	1	Over	ENSGALP00000051574.2
GO:0034990	nuclear mitotic cohesin complex	C	0.308216	0.0406674	1	Over	ENSGALP00000068740.1
GO:0031934	mating-type region heterochromatin	C	0.308216	0.0406674	1	Over	ENSGALP00000023555.3
GO:0009579	thylakoid	C	0.308216	0.0406674	1	Over	ENSGALP00000069808.1
GO:0010319	stromule	C	0.308216	0.0406674	1	Over	ENSGALP00000069808.1
GO:1990907	beta-catenin-TCF complex	C	0.308216	0.0406674	1	Over	ENSGALP00000056990.2
GO:0044454	nuclear chromosome part	C	0.308216	0.0406674	1	Over	ENSGALP00000025557.4
GO:0099160	postsynaptic intermediate filament cytoskeleton	C	0.308216	0.0406674	1	Over	ENSGALP00000000422.3
GO:0099182	presynaptic intermediate filament cytoskeleton	C	0.308216	0.0406674	1	Over	ENSGALP00000000422.3
GO:0097129	cyclin D2-CDK4 complex	C	0.308216	0.0406674	1	Over	ENSGALP00000015412.2
GO:0097132	cyclin D2-CDK6 complex	C	0.308216	0.0406674	1	Over	ENSGALP00000015412.2
GO:0042272	nuclear RNA export factor complex	C	0.308216	0.0406674	1	Over	ENSGALP00000048804.3
GO:0099143	presynaptic actin cytoskeleton	C	0.308216	0.0406674	1	Over	ENSGALP00000047898.2
GO:0072563	endothelial microparticle	C	0.308216	0.0406674	1	Over	ENSGALP00000055261.2
GO:0043240	Fanconi anaemia nuclear complex	C	0.308216	0.0406674	1	Over	ENSGALP00000010756.4
GO:0030993	axonemal heterotrimeric kinesin-II complex	C	0.308216	0.0406674	1	Over	ENSGALP00000011091.5
GO:0005892	acetylcholine-gated channel complex	C	0.308216	0.0406674	1	Over	ENSGALP00000058178.2
GO:0005794	Golgi apparatus	C	0.308216	0.043125	5	Under	ENSGALP00000067363.1,ENSGALP00000052588.1,ENSGALP00000056792.2,ENSGALP00000066785.1,ENSGALP00000060475.2
GO:0000780	condensed nuclear chromosome, centromeric region	C	0.355633	0.0490642	2	Over	ENSGALP00000068740.1,ENSGALP00000023555.3
GO:0001069	regulatory region RNA binding	F	0.0286275	6.62673e-05	3	Over	ENSGALP00000065206.1,ENSGALP00000053764.3,ENSGALP00000064597.1
GO:0035198	miRNA binding	F	0.0420445	0.000136255	6	Over	ENSGALP00000065206.1,ENSGALP00000067595.1,ENSGALP00000063084.2,ENSGALP00000001027.1,ENSGALP00000051605.2,ENSGALP00000047929.2
GO:0032395	MHC class II receptor activity	F	0.0614749	0.000257104	3	Over	ENSGALP00000006098.4,ENSGALP00000006097.6,ENSGALP00000054141.3
GO:0042289	MHC class II protein binding	F	0.0614749	0.000284606	4	Over	ENSGALP00000055914.1,ENSGALP00000006098.4,ENSGALP00000006097.6,ENSGALP00000054141.3
GO:0044183	protein folding chaperone	F	0.126317	0.000994165	5	Over	ENSGALP00000071086.1,ENSGALP00000039447.2,ENSGALP00000010453.3,ENSGALP00000043402.3,ENSGALP00000014481.3
GO:0097157	pre-mRNA intronic binding	F	0.145156	0.00120964	3	Over	ENSGALP00000065365.1,ENSGALP00000004576.3,ENSGALP00000065206.1
GO:0004534	5'-3' exoribonuclease activity	F	0.177735	0.0016457	2	Over	ENSGALP00000004257.4,ENSGALP00000013622.3
GO:0008266	poly(U) RNA binding	F	0.249838	0.00288702	5	Over	ENSGALP00000058042.1,ENSGALP00000045256.3,ENSGALP00000001027.1,ENSGALP00000053147.2,ENSGALP00000050919.2
GO:0004724	magnesium-dependent protein serine/threonine phosphatase activity	F	0.249838	0.00318781	3	Over	ENSGALP00000045151.1,ENSGALP00000019817.4,ENSGALP00000053801.3
GO:0008574	ATP-dependent microtubule motor activity, plus-end-directed	F	0.249838	0.00328399	4	Over	ENSGALP00000047407.1,ENSGALP00000053874.1,ENSGALP00000011091.5,ENSGALP00000017330.4
GO:0003730	mRNA 3'-UTR binding	F	0.249838	0.00332221	7	Over	ENSGALP00000065365.1,ENSGALP00000004576.3,ENSGALP00000065206.1,ENSGALP00000014967.1,ENSGALP00000051605.2,ENSGALP00000047929.2,ENSGALP00000068939.1
GO:0050816	phosphothreonine residue binding	F	0.249838	0.00480455	2	Over	ENSGALP00000052588.1,ENSGALP00000058514.1
GO:0061752	telomeric repeat-containing RNA binding	F	0.249838	0.00480455	2	Over	ENSGALP00000051605.2,ENSGALP00000047929.2
GO:1990715	mRNA CDS binding	F	0.308216	0.009352	2	Over	ENSGALP00000065365.1,ENSGALP00000065206.1
GO:0031685	adenosine receptor binding	F	0.308216	0.009352	2	Over	ENSGALP00000044856.2,ENSGALP00000049379.2
GO:0003779	actin binding	F	0.308216	0.0122951	8	Over	ENSGALP00000066473.1,ENSGALP00000064539.2,ENSGALP00000074092.1,ENSGALP00000053803.1,ENSGALP00000004847.5,ENSGALP00000036444.4,ENSGALP00000068853.1,ENSGALP00000010888.1
GO:0008134	transcription factor binding	F	0.308216	0.0126775	9	Over	ENSGALP00000056699.2,ENSGALP00000073896.1,ENSGALP00000070907.1,ENSGALP00000058514.1,ENSGALP00000051605.2,ENSGALP00000005857.5,ENSGALP00000047929.2,ENSGALP00000045927.1,ENSGALP00000016071.4
GO:0001671	ATPase activator activity	F	0.308216	0.0196447	4	Over	ENSGALP00000071086.1,ENSGALP00000010453.3,ENSGALP00000014481.3,ENSGALP00000007129.6
GO:0004693	cyclin-dependent protein serine/threonine kinase activity	F	0.308216	0.0221517	2	Over	ENSGALP00000045914.2,ENSGALP00000015412.2
GO:0050815	phosphoserine residue binding	F	0.308216	0.0221517	2	Over	ENSGALP00000052588.1,ENSGALP00000058514.1
GO:0002151	G-quadruplex RNA binding	F	0.308216	0.0221517	2	Over	ENSGALP00000004257.4,ENSGALP00000053147.2
GO:0051371	muscle alpha-actinin binding	F	0.308216	0.030191	2	Over	ENSGALP00000066473.1,ENSGALP00000074092.1
GO:0033592	RNA strand annealing activity	F	0.308216	0.030191	2	Over	ENSGALP00000051605.2,ENSGALP00000047929.2
GO:0003924	GTPase activity	F	0.308216	0.0317993	1	Under	ENSGALP00000055222.1
GO:0005509	calcium ion binding	F	0.308216	0.0342818	2	Under	ENSGALP00000055261.2,ENSGALP00000043925.1
GO:0003700	DNA-binding transcription factor activity	F	0.308216	0.034527	5	Over	ENSGALP00000004576.3,ENSGALP00000056699.2,ENSGALP00000055507.2,ENSGALP00000046371.1,ENSGALP00000027569.5
GO:0097110	scaffold protein binding	F	0.308216	0.0375061	5	Over	ENSGALP00000009819.4,ENSGALP00000006098.4,ENSGALP00000053874.1,ENSGALP00000058687.2,ENSGALP00000004847.5
GO:0015095	magnesium ion transmembrane transporter activity	F	0.308216	0.039192	2	Over	ENSGALP00000001016.3,ENSGALP00000071183.1
GO:0000175	3'-5'-exoribonuclease activity	F	0.308216	0.039192	2	Over	ENSGALP00000003498.5,ENSGALP00000013622.3
GO:0004857	enzyme inhibitor activity	F	0.308216	0.0397006	3	Over	ENSGALP00000053874.1,ENSGALP00000011330.4,ENSGALP00000065486.1
GO:0036002	pre-mRNA binding	F	0.308216	0.0397006	3	Over	ENSGALP00000051605.2,ENSGALP00000064597.1,ENSGALP00000047929.2
GO:0071723	lipopeptide binding	F	0.308216	0.0406674	1	Over	ENSGALP00000068917.1
GO:0046403	polynucleotide 3'-phosphatase activity	F	0.308216	0.0406674	1	Over	ENSGALP00000072237.1
GO:0050145	nucleoside monophosphate kinase activity	F	0.308216	0.0406674	1	Over	ENSGALP00000072237.1
GO:0017159	pantetheine hydrolase activity	F	0.308216	0.0406674	1	Over	ENSGALP00000073327.1
GO:0047708	biotinidase activity	F	0.308216	0.0406674	1	Over	ENSGALP00000073327.1
GO:0061768	magnesium:sodium antiporter activity	F	0.308216	0.0406674	1	Over	ENSGALP00000001016.3
GO:0072509	divalent inorganic cation transmembrane transporter activity	F	0.308216	0.0406674	1	Over	ENSGALP00000001016.3
GO:0062064	box C/D snoRNP complex binding	F	0.308216	0.0406674	1	Over	ENSGALP00000056699.2
GO:0062065	box H/ACA snoRNP complex binding	F	0.308216	0.0406674	1	Over	ENSGALP00000056699.2
GO:0030280	structural constituent of epidermis	F	0.308216	0.0406674	1	Over	ENSGALP00000006097.6
GO:1990827	deaminase binding	F	0.308216	0.0406674	1	Over	ENSGALP00000011330.4
GO:0070984	SET domain binding	F	0.308216	0.0406674	1	Over	ENSGALP00000055507.2
GO:0061776	topological DNA entrapment activity	F	0.308216	0.0406674	1	Over	ENSGALP00000068740.1
GO:0030160	GKAP/Homer scaffold activity	F	0.308216	0.0406674	1	Over	ENSGALP00000004847.5
GO:1990439	MAP kinase serine/threonine phosphatase activity	F	0.308216	0.0406674	1	Over	ENSGALP00000047470.1
GO:0016422	mRNA (2'-O-methyladenosine-N6-)-methyltransferase activity	F	0.308216	0.0406674	1	Over	ENSGALP00000058993.2
GO:0004750	ribulose-phosphate 3-epimerase activity	F	0.308216	0.0406674	1	Over	ENSGALP00000069808.1
GO:0001147	transcription termination site sequence-specific DNA binding	F	0.308216	0.0406674	1	Over	ENSGALP00000013622.3
GO:1990175	EH domain binding	F	0.308216	0.0406674	1	Over	ENSGALP00000005857.5
GO:0098770	FBXO family protein binding	F	0.308216	0.0406674	1	Over	ENSGALP00000015412.2
GO:0050152	omega-amidase activity	F	0.308216	0.0406674	1	Over	ENSGALP00000048355.2
GO:0043035	chromatin insulator sequence binding	F	0.308216	0.0406674	1	Over	ENSGALP00000058125.2
GO:0003853	2-methylacyl-CoA dehydrogenase activity	F	0.308216	0.0406674	1	Over	ENSGALP00000047879.1
GO:0030108	HLA-A specific activating MHC class I receptor activity	F	0.308216	0.0406674	1	Over	ENSGALP00000051767.2
GO:0043169	cation binding	F	0.308216	0.0406674	1	Over	ENSGALP00000053801.3
GO:0004324	ferredoxin-NADP+ reductase activity	F	0.308216	0.0406674	1	Over	ENSGALP00000067439.1
GO:0015039	NADPH-adrenodoxin reductase activity	F	0.308216	0.0406674	1	Over	ENSGALP00000067439.1
GO:0016823	hydrolase activity, acting on acid carbon-carbon bonds, in ketonic substances	F	0.308216	0.0406674	1	Over	ENSGALP00000048402.2
GO:0015464	acetylcholine receptor activity	F	0.308216	0.0406674	1	Over	ENSGALP00000058178.2
GO:0022848	acetylcholine-gated cation-selective channel activity	F	0.308216	0.0406674	1	Over	ENSGALP00000058178.2
GO:0042166	acetylcholine binding	F	0.308216	0.0406674	1	Over	ENSGALP00000058178.2
GO:0005523	tropomyosin binding	F	0.355253	0.0490642	2	Over	ENSGALP00000064539.2,ENSGALP00000003317.3
GO:0043168	anion binding	F	0.355633	0.0490642	2	Over	ENSGALP00000013832.5,ENSGALP00000060475.2
GO:0070268	cornification	P	0.0122196	1.18256e-05	7	Over	ENSGALP00000006098.4,ENSGALP00000055200.2,ENSGALP00000059350.2,ENSGALP00000006097.6,ENSGALP00000058687.2,ENSGALP00000055054.2,ENSGALP00000054141.3
GO:0070935	3'-UTR-mediated mRNA stabilization	P	0.0122196	2.25538e-05	5	Over	ENSGALP00000004576.3,ENSGALP00000011330.4,ENSGALP00000067595.1,ENSGALP00000001027.1,ENSGALP00000064597.1
GO:0000381	regulation of alternative mRNA splicing, via spliceosome	P	0.0122196	2.26289e-05	11	Over	ENSGALP00000065365.1,ENSGALP00000067595.1,ENSGALP00000003357.4,ENSGALP00000046371.1,ENSGALP00000022545.6,ENSGALP00000058993.2,ENSGALP00000053764.3,ENSGALP00000051605.2,ENSGALP00000064597.1,ENSGALP00000047929.2,ENSGALP00000068939.1
GO:0097201	negative regulation of transcription from RNA polymerase II promoter in response to stress	P	0.0614749	0.000257104	3	Over	ENSGALP00000015342.4,ENSGALP00000071086.1,ENSGALP00000014481.3
GO:0009314	response to radiation	P	0.062824	0.000319937	5	Over	ENSGALP00000045151.1,ENSGALP00000072237.1,ENSGALP00000006098.4,ENSGALP00000068740.1,ENSGALP00000054141.3
GO:0045109	intermediate filament organization	P	0.078912	0.0004384	5	Over	ENSGALP00000006098.4,ENSGALP00000055200.2,ENSGALP00000059350.2,ENSGALP00000006097.6,ENSGALP00000010453.3
GO:0051798	positive regulation of hair follicle development	P	0.0897814	0.000623482	3	Over	ENSGALP00000006098.4,ENSGALP00000006097.6,ENSGALP00000054141.3
GO:1903936	cellular response to sodium arsenite	P	0.0897814	0.000623482	3	Over	ENSGALP00000065206.1,ENSGALP00000051605.2,ENSGALP00000047929.2
GO:0021542	dentate gyrus development	P	0.177735	0.0016457	2	Over	ENSGALP00000015412.2,ENSGALP00000011091.5
GO:0016973	poly(A)+ mRNA export from nucleus	P	0.192861	0.00192549	4	Over	ENSGALP00000052588.1,ENSGALP00000013119.6,ENSGALP00000027121.5,ENSGALP00000048804.3
GO:0000380	alternative mRNA splicing, via spliceosome	P	0.192861	0.00205362	3	Over	ENSGALP00000065206.1,ENSGALP00000057589.1,ENSGALP00000000509.5
GO:0045214	sarcomere organization	P	0.249838	0.00345832	5	Over	ENSGALP00000066473.1,ENSGALP00000074092.1,ENSGALP00000058687.2,ENSGALP00000054141.3,ENSGALP00000047898.2
GO:0045746	negative regulation of Notch signaling pathway	P	0.249838	0.00415956	4	Over	ENSGALP00000024921.4,ENSGALP00000052588.1,ENSGALP00000065486.1,ENSGALP00000058993.2
GO:0045727	positive regulation of translation	P	0.249838	0.00446248	8	Over	ENSGALP00000065365.1,ENSGALP00000006098.4,ENSGALP00000006097.6,ENSGALP00000001027.1,ENSGALP00000066905.1,ENSGALP00000054141.3,ENSGALP00000064597.1,ENSGALP00000015412.2
GO:0090084	negative regulation of inclusion body assembly	P	0.249838	0.00463941	3	Over	ENSGALP00000071086.1,ENSGALP00000010453.3,ENSGALP00000014481.3
GO:0043587	tongue morphogenesis	P	0.249838	0.00480455	2	Over	ENSGALP00000006098.4,ENSGALP00000054141.3
GO:1905062	positive regulation of cardioblast proliferation	P	0.249838	0.00480455	2	Over	ENSGALP00000052588.1,ENSGALP00000045927.1
GO:0060706	cell differentiation involved in embryonic placenta development	P	0.249838	0.00480455	2	Over	ENSGALP00000058687.2,ENSGALP00000054141.3
GO:0060965	negative regulation of gene silencing by miRNA	P	0.249838	0.00480455	2	Over	ENSGALP00000001027.1,ENSGALP00000013622.3
GO:0010628	positive regulation of gene expression	P	0.293201	0.00583688	11	Over	ENSGALP00000068917.1,ENSGALP00000026270.5,ENSGALP00000068637.1,ENSGALP00000053803.1,ENSGALP00000063084.2,ENSGALP00000019656.7,ENSGALP00000056990.2,ENSGALP00000051605.2,ENSGALP00000047929.2,ENSGALP00000051767.2,ENSGALP00000053801.3
GO:0045747	positive regulation of Notch signaling pathway	P	0.305093	0.0063561	4	Over	ENSGALP00000024921.4,ENSGALP00000065486.1,ENSGALP00000028016.3,ENSGALP00000005857.5
GO:0007623	circadian rhythm	P	0.308216	0.00813796	6	Over	ENSGALP00000065365.1,ENSGALP00000022545.6,ENSGALP00000004847.5,ENSGALP00000058993.2,ENSGALP00000018120.4,ENSGALP00000015412.2
GO:0035970	peptidyl-threonine dephosphorylation	P	0.308216	0.00858036	3	Over	ENSGALP00000045151.1,ENSGALP00000047470.1,ENSGALP00000053801.3
GO:0043922	negative regulation by host of viral transcription	P	0.308216	0.00858036	3	Over	ENSGALP00000041880.3,ENSGALP00000004576.3,ENSGALP00000036970.3
GO:0048024	regulation of mRNA splicing, via spliceosome	P	0.308216	0.00858036	3	Over	ENSGALP00000004576.3,ENSGALP00000063084.2,ENSGALP00000066719.1
GO:0051716	cellular response to stimulus	P	0.308216	0.00858036	3	Over	ENSGALP00000066905.1,ENSGALP00000019656.7,ENSGALP00000046200.2
GO:0043433	negative regulation of DNA-binding transcription factor activity	P	0.308216	0.00869054	5	Over	ENSGALP00000066473.1,ENSGALP00000074092.1,ENSGALP00000069231.1,ENSGALP00000045927.1,ENSGALP00000036970.3
GO:0034134	toll-like receptor 2 signaling pathway	P	0.308216	0.009352	2	Over	ENSGALP00000068917.1,ENSGALP00000044555.1
GO:2000210	positive regulation of anoikis	P	0.308216	0.009352	2	Over	ENSGALP00000016398.3,ENSGALP00000008254.5
GO:0000911	cytokinesis by cell plate formation	P	0.308216	0.009352	2	Over	ENSGALP00000047407.1,ENSGALP00000051854.3
GO:0060968	regulation of gene silencing	P	0.308216	0.009352	2	Over	ENSGALP00000027121.5,ENSGALP00000058993.2
GO:0000956	nuclear-transcribed mRNA catabolic process	P	0.308216	0.009352	2	Over	ENSGALP00000003357.4,ENSGALP00000064597.1
GO:0006405	RNA export from nucleus	P	0.308216	0.009352	2	Over	ENSGALP00000051605.2,ENSGALP00000047929.2
GO:0051592	response to calcium ion	P	0.308216	0.0111946	6	Over	ENSGALP00000052588.1,ENSGALP00000004847.5,ENSGALP00000047470.1,ENSGALP00000047898.2,ENSGALP00000055261.2,ENSGALP00000043925.1
GO:0045892	negative regulation of transcription, DNA-templated	P	0.308216	0.0114035	8	Over	ENSGALP00000033285.3,ENSGALP00000070907.1,ENSGALP00000014481.3,ENSGALP00000022545.6,ENSGALP00000071086.1,ENSGALP00000026270.5,ENSGALP00000053801.3,ENSGALP00000041880.3,ENSGALP00000056990.2,ENSGALP00000064539.2,ENSGALP00000058125.2,ENSGALP00000010453.3,ENSGALP00000072091.1,ENSGALP00000069231.1,ENSGALP00000046371.1
GO:0045893	positive regulation of transcription, DNA-templated	P	0.308216	0.0135415	9	Over	ENSGALP00000004576.3,ENSGALP00000033285.3,ENSGALP00000027121.5,ENSGALP00000022545.6,ENSGALP00000010888.1,ENSGALP00000045927.1,ENSGALP00000003357.4,ENSGALP00000063993.2,ENSGALP00000065486.1,ENSGALP00000016071.4,ENSGALP00000027569.5,ENSGALP00000041880.3,ENSGALP00000056699.2,ENSGALP00000049462.2
GO:0048025	negative regulation of mRNA splicing, via spliceosome	P	0.308216	0.0148717	4	Over	ENSGALP00000065365.1,ENSGALP00000065206.1,ENSGALP00000067595.1,ENSGALP00000064597.1
GO:1903827	regulation of cellular protein localization	P	0.308216	0.015171	2	Over	ENSGALP00000053098.1,ENSGALP00000053801.3
GO:0090367	negative regulation of mRNA modification	P	0.308216	0.015171	2	Over	ENSGALP00000015342.4,ENSGALP00000011330.4
GO:1904577	cellular response to tunicamycin	P	0.308216	0.015171	2	Over	ENSGALP00000051605.2,ENSGALP00000047929.2
GO:0007088	regulation of mitotic nuclear division	P	0.308216	0.0173015	3	Over	ENSGALP00000045914.2,ENSGALP00000058514.1,ENSGALP00000010888.1
GO:0006955	immune response	P	0.308216	0.0178033	5	Over	ENSGALP00000073327.1,ENSGALP00000055914.1,ENSGALP00000043754.2,ENSGALP00000000422.3,ENSGALP00000004822.6
GO:0006913	nucleocytoplasmic transport	P	0.308216	0.0209911	3	Over	ENSGALP00000066473.1,ENSGALP00000074092.1,ENSGALP00000046371.1
GO:0048536	spleen development	P	0.308216	0.0209911	3	Over	ENSGALP00000027121.5,ENSGALP00000046371.1,ENSGALP00000012326.5
GO:0055114	oxidation-reduction process	P	0.308216	0.0212013	1	Under	ENSGALP00000030998.3
GO:0051444	negative regulation of ubiquitin-protein transferase activity	P	0.308216	0.0221517	2	Over	ENSGALP00000015342.4,ENSGALP00000065486.1
GO:0003085	negative regulation of systemic arterial blood pressure	P	0.308216	0.0221517	2	Over	ENSGALP00000064539.2,ENSGALP00000052588.1
GO:0042921	glucocorticoid receptor signaling pathway	P	0.308216	0.0221517	2	Over	ENSGALP00000052588.1,ENSGALP00000010888.1
GO:1903902	positive regulation of viral life cycle	P	0.308216	0.0221517	2	Over	ENSGALP00000034376.3,ENSGALP00000057983.2
GO:0045760	positive regulation of action potential	P	0.308216	0.0221517	2	Over	ENSGALP00000051605.2,ENSGALP00000047929.2
GO:0034138	toll-like receptor 3 signaling pathway	P	0.308216	0.0221517	2	Over	ENSGALP00000012326.5,ENSGALP00000044555.1
GO:0032781	positive regulation of ATPase activity	P	0.308216	0.022347	4	Over	ENSGALP00000071086.1,ENSGALP00000010453.3,ENSGALP00000014481.3,ENSGALP00000007129.6
GO:0051252	regulation of RNA metabolic process	P	0.308216	0.022347	4	Over	ENSGALP00000000975.4,ENSGALP00000003498.5,ENSGALP00000004257.4,ENSGALP00000013622.3
GO:0000398	mRNA splicing, via spliceosome	P	0.308216	0.0226813	7	Over	ENSGALP00000065976.1,ENSGALP00000022557.6,ENSGALP00000011330.4,ENSGALP00000058042.1,ENSGALP00000045256.3,ENSGALP00000001027.1,ENSGALP00000050919.2
GO:0034220	ion transmembrane transport	P	0.308216	0.0250774	3	Over	ENSGALP00000016706.4,ENSGALP00000046743.2,ENSGALP00000058178.2
GO:0043392	negative regulation of DNA binding	P	0.308216	0.0250774	3	Over	ENSGALP00000041880.3,ENSGALP00000069231.1,ENSGALP00000036970.3
GO:0031069	hair follicle morphogenesis	P	0.308216	0.0250774	3	Over	ENSGALP00000006098.4,ENSGALP00000006097.6,ENSGALP00000054141.3
GO:0051170	import into nucleus	P	0.308216	0.0250774	3	Over	ENSGALP00000065206.1,ENSGALP00000051605.2,ENSGALP00000047929.2
GO:0051963	regulation of synapse assembly	P	0.308216	0.030191	2	Over	ENSGALP00000066473.1,ENSGALP00000074092.1
GO:0010557	positive regulation of macromolecule biosynthetic process	P	0.308216	0.030191	2	Over	ENSGALP00000068917.1,ENSGALP00000063084.2
GO:0031328	positive regulation of cellular biosynthetic process	P	0.308216	0.030191	2	Over	ENSGALP00000068917.1,ENSGALP00000063084.2
GO:0097192	extrinsic apoptotic signaling pathway in absence of ligand	P	0.308216	0.030191	2	Over	ENSGALP00000015342.4,ENSGALP00000012326.5
GO:0009410	response to xenobiotic stimulus	P	0.308216	0.030191	2	Over	ENSGALP00000026270.5,ENSGALP00000012326.5
GO:0018242	protein O-linked glycosylation via serine	P	0.308216	0.030191	2	Over	ENSGALP00000024921.4,ENSGALP00000015367.4
GO:1903830	magnesium ion transmembrane transport	P	0.308216	0.030191	2	Over	ENSGALP00000001016.3,ENSGALP00000071183.1
GO:0061484	hematopoietic stem cell homeostasis	P	0.308216	0.030191	2	Over	ENSGALP00000057127.2,ENSGALP00000054752.2
GO:0019087	transformation of host cell by virus	P	0.308216	0.030191	2	Over	ENSGALP00000051605.2,ENSGALP00000047929.2
GO:1904579	cellular response to thapsigargin	P	0.308216	0.030191	2	Over	ENSGALP00000051605.2,ENSGALP00000047929.2
GO:0044387	negative regulation of protein kinase activity by regulation of protein phosphorylation	P	0.308216	0.030191	2	Over	ENSGALP00000050575.1,ENSGALP00000053801.3
GO:0097755	positive regulation of blood vessel diameter	P	0.308216	0.030191	2	Over	ENSGALP00000036970.3,ENSGALP00000005045.3
GO:0043928	exonucleolytic catabolism of deadenylated mRNA	P	0.308216	0.0344357	3	Over	ENSGALP00000058042.1,ENSGALP00000053147.2,ENSGALP00000055222.1
GO:0032436	positive regulation of proteasomal ubiquitin-dependent protein catabolic process	P	0.308216	0.034527	5	Over	ENSGALP00000053098.1,ENSGALP00000026270.5,ENSGALP00000052588.1,ENSGALP00000004927.3,ENSGALP00000069231.1
GO:0032757	positive regulation of interleukin-8 production	P	0.308216	0.039192	2	Over	ENSGALP00000068917.1,ENSGALP00000012326.5
GO:0008586	imaginal disc-derived wing vein morphogenesis	P	0.308216	0.039192	2	Over	ENSGALP00000052588.1,ENSGALP00000046371.1
GO:0032780	negative regulation of ATPase activity	P	0.308216	0.039192	2	Over	ENSGALP00000053803.1,ENSGALP00000068853.1
GO:0045927	positive regulation of growth	P	0.308216	0.039192	2	Over	ENSGALP00000070907.1,ENSGALP00000053801.3
GO:0009048	dosage compensation by inactivation of X chromosome	P	0.308216	0.039192	2	Over	ENSGALP00000058993.2,ENSGALP00000058125.2
GO:0000733	DNA strand renaturation	P	0.308216	0.039192	2	Over	ENSGALP00000051605.2,ENSGALP00000047929.2
GO:0070936	protein K48-linked ubiquitination	P	0.308216	0.0397006	3	Over	ENSGALP00000055914.1,ENSGALP00000052588.1,ENSGALP00000065486.1
GO:0002718	regulation of cytokine production involved in immune response	P	0.308216	0.0406674	1	Over	ENSGALP00000068917.1
GO:0051129	negative regulation of cellular component organization	P	0.308216	0.0406674	1	Over	ENSGALP00000068917.1
GO:0051960	regulation of nervous system development	P	0.308216	0.0406674	1	Over	ENSGALP00000068917.1
GO:0070340	detection of bacterial lipopeptide	P	0.308216	0.0406674	1	Over	ENSGALP00000068917.1
GO:0071724	response to diacyl bacterial lipopeptide	P	0.308216	0.0406674	1	Over	ENSGALP00000068917.1
GO:0071725	response to triacyl bacterial lipopeptide	P	0.308216	0.0406674	1	Over	ENSGALP00000068917.1
GO:0048512	circadian behavior	P	0.308216	0.0406674	1	Over	ENSGALP00000053098.1
GO:1905426	positive regulation of Wnt-mediated midbrain dopaminergic neuron differentiation	P	0.308216	0.0406674	1	Over	ENSGALP00000053098.1
GO:2000052	positive regulation of non-canonical Wnt signaling pathway	P	0.308216	0.0406674	1	Over	ENSGALP00000053098.1
GO:0000718	nucleotide-excision repair, DNA damage removal	P	0.308216	0.0406674	1	Over	ENSGALP00000072237.1
GO:0098504	DNA 3' dephosphorylation involved in DNA repair	P	0.308216	0.0406674	1	Over	ENSGALP00000072237.1
GO:2000490	negative regulation of hepatic stellate cell activation	P	0.308216	0.0406674	1	Over	ENSGALP00000026270.5
GO:0002495	antigen processing and presentation of peptide antigen via MHC class II	P	0.308216	0.0406674	1	Over	ENSGALP00000055914.1
GO:0051299	centrosome separation	P	0.308216	0.0406674	1	Over	ENSGALP00000047407.1
GO:1905281	positive regulation of retrograde transport, endosome to Golgi	P	0.308216	0.0406674	1	Over	ENSGALP00000071398.1
GO:1902504	regulation of signal transduction involved in mitotic G2 DNA damage checkpoint	P	0.308216	0.0406674	1	Over	ENSGALP00000013171.5
GO:1904292	regulation of ERAD pathway	P	0.308216	0.0406674	1	Over	ENSGALP00000044856.2
GO:0071765	nuclear inner membrane organization	P	0.308216	0.0406674	1	Over	ENSGALP00000004576.3
GO:0033979	box H/ACA snoRNA metabolic process	P	0.308216	0.0406674	1	Over	ENSGALP00000056699.2
GO:0044111	development involved in symbiotic interaction	P	0.308216	0.0406674	1	Over	ENSGALP00000052588.1
GO:0009873	ethylene-activated signaling pathway	P	0.308216	0.0406674	1	Over	ENSGALP00000027121.5
GO:0071033	nuclear retention of pre-mRNA at the site of transcription	P	0.308216	0.0406674	1	Over	ENSGALP00000027121.5
GO:0003209	cardiac atrium morphogenesis	P	0.308216	0.0406674	1	Over	ENSGALP00000033285.3
GO:0009956	radial pattern formation	P	0.308216	0.0406674	1	Over	ENSGALP00000033285.3
GO:0055011	atrial cardiac muscle cell differentiation	P	0.308216	0.0406674	1	Over	ENSGALP00000033285.3
GO:0060849	regulation of transcription involved in lymphatic endothelial cell fate commitment	P	0.308216	0.0406674	1	Over	ENSGALP00000033285.3
GO:1903545	cellular response to butyrate	P	0.308216	0.0406674	1	Over	ENSGALP00000039447.2
GO:1903312	negative regulation of mRNA metabolic process	P	0.308216	0.0406674	1	Over	ENSGALP00000063084.2
GO:2000112	regulation of cellular macromolecule biosynthetic process	P	0.308216	0.0406674	1	Over	ENSGALP00000063084.2
GO:1903311	regulation of mRNA metabolic process	P	0.308216	0.0406674	1	Over	ENSGALP00000065333.1
GO:0062022	mitotic cohesin ssDNA (lagging strand) loading	P	0.308216	0.0406674	1	Over	ENSGALP00000068740.1
GO:0031064	negative regulation of histone deacetylation	P	0.308216	0.0406674	1	Over	ENSGALP00000058514.1
GO:0060393	regulation of pathway-restricted SMAD protein phosphorylation	P	0.308216	0.0406674	1	Over	ENSGALP00000058514.1
GO:2000749	positive regulation of chromatin silencing at rDNA	P	0.308216	0.0406674	1	Over	ENSGALP00000058514.1
GO:0045759	negative regulation of action potential	P	0.308216	0.0406674	1	Over	ENSGALP00000069231.1
GO:1901896	positive regulation of ATPase-coupled calcium transmembrane transporter activity	P	0.308216	0.0406674	1	Over	ENSGALP00000069231.1
GO:0007206	phospholipase C-activating G protein-coupled glutamate receptor signaling pathway	P	0.308216	0.0406674	1	Over	ENSGALP00000004847.5
GO:0048875	chemical homeostasis within a tissue	P	0.308216	0.0406674	1	Over	ENSGALP00000004847.5
GO:0045110	intermediate filament bundle assembly	P	0.308216	0.0406674	1	Over	ENSGALP00000054141.3
GO:0002107	generation of mature 3'-end of 5S rRNA generated by RNA polymerase III	P	0.308216	0.0406674	1	Over	ENSGALP00000003498.5
GO:0034415	tRNA 3'-trailer cleavage, exonucleolytic	P	0.308216	0.0406674	1	Over	ENSGALP00000003498.5
GO:0016075	rRNA catabolic process	P	0.308216	0.0406674	1	Over	ENSGALP00000004257.4
GO:1905795	cellular response to puromycin	P	0.308216	0.0406674	1	Over	ENSGALP00000004257.4
GO:0030237	female sex determination	P	0.308216	0.0406674	1	Over	ENSGALP00000058993.2
GO:1990744	primary miRNA methylation	P	0.308216	0.0406674	1	Over	ENSGALP00000058993.2
GO:2000221	negative regulation of pseudohyphal growth	P	0.308216	0.0406674	1	Over	ENSGALP00000058993.2
GO:1903900	regulation of viral life cycle	P	0.308216	0.0406674	1	Over	ENSGALP00000046200.2
GO:0009624	response to nematode	P	0.308216	0.0406674	1	Over	ENSGALP00000069808.1
GO:0019323	pentose catabolic process	P	0.308216	0.0406674	1	Over	ENSGALP00000069808.1
GO:1902906	proteasome storage granule assembly	P	0.308216	0.0406674	1	Over	ENSGALP00000018120.4
GO:0006213	pyrimidine nucleoside metabolic process	P	0.308216	0.0406674	1	Over	ENSGALP00000028016.3
GO:0061056	sclerotome development	P	0.308216	0.0406674	1	Over	ENSGALP00000056990.2
GO:1900052	regulation of retinoic acid biosynthetic process	P	0.308216	0.0406674	1	Over	ENSGALP00000056990.2
GO:0018109	peptidyl-arginine phosphorylation	P	0.308216	0.0406674	1	Over	ENSGALP00000036444.4
GO:0035652	clathrin-coated vesicle cargo loading	P	0.308216	0.0406674	1	Over	ENSGALP00000067066.1
GO:0060858	vesicle-mediated transport involved in floral organ abscission	P	0.308216	0.0406674	1	Over	ENSGALP00000067066.1
GO:0060866	leaf abscission	P	0.308216	0.0406674	1	Over	ENSGALP00000067066.1
GO:1904411	positive regulation of secretory granule organization	P	0.308216	0.0406674	1	Over	ENSGALP00000064597.1
GO:0021879	forebrain neuron differentiation	P	0.308216	0.0406674	1	Over	ENSGALP00000053396.3
GO:0045210	FasL biosynthetic process	P	0.308216	0.0406674	1	Over	ENSGALP00000053396.3
GO:0031133	regulation of axon diameter	P	0.308216	0.0406674	1	Over	ENSGALP00000000422.3
GO:0033693	neurofilament bundle assembly	P	0.308216	0.0406674	1	Over	ENSGALP00000000422.3
GO:0045105	intermediate filament polymerization or depolymerization	P	0.308216	0.0406674	1	Over	ENSGALP00000000422.3
GO:1903937	response to acrylamide	P	0.308216	0.0406674	1	Over	ENSGALP00000000422.3
GO:0010607	negative regulation of cytoplasmic mRNA processing body assembly	P	0.308216	0.0406674	1	Over	ENSGALP00000053147.2
GO:0070561	vitamin D receptor signaling pathway	P	0.308216	0.0406674	1	Over	ENSGALP00000045927.1
GO:1902033	regulation of hematopoietic stem cell proliferation	P	0.308216	0.0406674	1	Over	ENSGALP00000045927.1
GO:0046596	regulation of viral entry into host cell	P	0.308216	0.0406674	1	Over	ENSGALP00000057983.2
GO:0034474	U2 snRNA 3'-end processing	P	0.308216	0.0406674	1	Over	ENSGALP00000006519.6
GO:0002686	negative regulation of leukocyte migration	P	0.308216	0.0406674	1	Over	ENSGALP00000036970.3
GO:0014806	smooth muscle hyperplasia	P	0.308216	0.0406674	1	Over	ENSGALP00000036970.3
GO:0032764	negative regulation of mast cell cytokine production	P	0.308216	0.0406674	1	Over	ENSGALP00000036970.3
GO:0043305	negative regulation of mast cell degranulation	P	0.308216	0.0406674	1	Over	ENSGALP00000036970.3
GO:1903589	positive regulation of blood vessel endothelial cell proliferation involved in sprouting angiogenesis	P	0.308216	0.0406674	1	Over	ENSGALP00000036970.3
GO:1904036	negative regulation of epithelial cell apoptotic process	P	0.308216	0.0406674	1	Over	ENSGALP00000036970.3
GO:0006528	asparagine metabolic process	P	0.308216	0.0406674	1	Over	ENSGALP00000048355.2
GO:0046885	regulation of hormone biosynthetic process	P	0.308216	0.0406674	1	Over	ENSGALP00000016071.4
GO:0040030	regulation of molecular function, epigenetic	P	0.308216	0.0406674	1	Over	ENSGALP00000058125.2
GO:0043046	DNA methylation involved in gamete generation	P	0.308216	0.0406674	1	Over	ENSGALP00000058125.2
GO:0097049	motor neuron apoptotic process	P	0.308216	0.0406674	1	Over	ENSGALP00000012326.5
GO:2000454	positive regulation of CD8-positive, alpha-beta cytotoxic T cell extravasation	P	0.308216	0.0406674	1	Over	ENSGALP00000012326.5
GO:1902190	2-methylbutanoyl-CoA(4-) catabolic process	P	0.308216	0.0406674	1	Over	ENSGALP00000047879.1
GO:1902192	2-methylbut-2-enoyl-CoA(4-) metabolic process	P	0.308216	0.0406674	1	Over	ENSGALP00000047879.1
GO:1902196	isovaleryl-CoA(4-) catabolic process	P	0.308216	0.0406674	1	Over	ENSGALP00000047879.1
GO:1902198	3-methylbut-2-enoyl-CoA(4-) metabolic process	P	0.308216	0.0406674	1	Over	ENSGALP00000047879.1
GO:0002764	immune response-regulating signaling pathway	P	0.308216	0.0406674	1	Over	ENSGALP00000051767.2
GO:0060448	dichotomous subdivision of terminal units involved in lung branching	P	0.308216	0.0406674	1	Over	ENSGALP00000051767.2
GO:0036334	epidermal stem cell homeostasis	P	0.308216	0.0406674	1	Over	ENSGALP00000011091.5
GO:1905128	positive regulation of axo-dendritic protein transport	P	0.308216	0.0406674	1	Over	ENSGALP00000011091.5
GO:2000771	positive regulation of establishment or maintenance of cell polarity regulating cell shape	P	0.308216	0.0406674	1	Over	ENSGALP00000011091.5
GO:0007591	molting cycle, chitin-based cuticle	P	0.308216	0.0406674	1	Over	ENSGALP00000067439.1
GO:0035073	pupariation	P	0.308216	0.0406674	1	Over	ENSGALP00000067439.1
GO:0010970	transport along microtubule	P	0.308216	0.0406674	1	Over	ENSGALP00000017330.4
GO:0140014	mitotic nuclear division	P	0.308216	0.0406674	1	Over	ENSGALP00000017330.4
GO:0023035	CD40 signaling pathway	P	0.308216	0.0406674	1	Over	ENSGALP00000044555.1
GO:0050871	positive regulation of B cell activation	P	0.308216	0.0406674	1	Over	ENSGALP00000044555.1
GO:0006713	glucocorticoid catabolic process	P	0.308216	0.0406674	1	Over	ENSGALP00000010888.1
GO:0086010	membrane depolarization during action potential	P	0.308216	0.0406674	1	Over	ENSGALP00000010888.1
GO:0042133	neurotransmitter metabolic process	P	0.308216	0.0406674	1	Over	ENSGALP00000060475.2
GO:0097164	ammonium ion metabolic process	P	0.308216	0.0406674	1	Over	ENSGALP00000060475.2
GO:0007601	visual perception	P	0.308216	0.047367	5	Over	ENSGALP00000006097.6,ENSGALP00000058687.2,ENSGALP00000000975.4,ENSGALP00000071183.1,ENSGALP00000046798.1
GO:0045736	negative regulation of cyclin-dependent protein serine/threonine kinase activity	P	0.325699	0.0490642	2	Over	ENSGALP00000041880.3,ENSGALP00000033285.3
GO:0071157	negative regulation of cell cycle arrest	P	0.341896	0.0490642	2	Over	ENSGALP00000041880.3,ENSGALP00000015412.2
GO:0048514	blood vessel morphogenesis	P	0.355633	0.0490642	2	Over	ENSGALP00000052588.1,ENSGALP00000033285.3
GO:0008298	intracellular mRNA localization	P	0.355633	0.0490642	2	Over	ENSGALP00000068637.1,ENSGALP00000001027.1
GO:0060674	placenta blood vessel development	P	0.355633	0.0490642	2	Over	ENSGALP00000033285.3,ENSGALP00000046371.1
GO:2000811	negative regulation of anoikis	P	0.355633	0.0490642	2	Over	ENSGALP00000056990.2,ENSGALP00000008254.5
GO:0032211	negative regulation of telomere maintenance via telomerase	P	0.355633	0.0490642	2	Over	ENSGALP00000051605.2,ENSGALP00000047929.2
