# Supplementary material for: Hcp2a of APEC affects mRNA splicing and protein quality control in DF-1 cells
Source: BMC Vet Res. 2022 Sep 13;18:344. doi: 10.1186/s12917-022-03440-z (PMC9469585; doi:10.1186/s12917-022-03440-z)
Supplement: Supplementary file 3 — Additional file 3: Supplementary Table S3. KO categorization and KEGG enrichment analysis of the DEPs. [file 12917_2022_3440_MOESM3_ESM.xlsx]

## Sheet: KO categorization
Supplementary Table S3 KO categorization and KEGG enrichment analysis of the DEPs
Protein ID	KO	Name	Definition	Map ID	Map Name	URL
ENSGALP00000066473.1	K19867	LDB3	LIM domain-binding protein 3
ENSGALP00000062377.1	K13644	CEPT1	choline/ethanolamine phosphotransferase [EC:2.7.8.1 2.7.8.2]	ko00440	Phosphonate and phosphinate metabolism	http://www.kegg.jp/kegg-bin/show_pathway?ko00440+K13644
ENSGALP00000062377.1	K13644	CEPT1	choline/ethanolamine phosphotransferase [EC:2.7.8.1 2.7.8.2]	ko00564	Glycerophospholipid metabolism	http://www.kegg.jp/kegg-bin/show_pathway?ko00564+K13644
ENSGALP00000062377.1	K13644	CEPT1	choline/ethanolamine phosphotransferase [EC:2.7.8.1 2.7.8.2]	ko00565	Ether lipid metabolism	http://www.kegg.jp/kegg-bin/show_pathway?ko00565+K13644
ENSGALP00000062377.1	K13644	CEPT1	choline/ethanolamine phosphotransferase [EC:2.7.8.1 2.7.8.2]	ko01100	Metabolic pathways	http://www.kegg.jp/kegg-bin/show_pathway?ko01100+K13644
ENSGALP00000062377.1	K13644	CEPT1	choline/ethanolamine phosphotransferase [EC:2.7.8.1 2.7.8.2]	ko01110	Biosynthesis of secondary metabolites	http://www.kegg.jp/kegg-bin/show_pathway?ko01110+K13644
ENSGALP00000065881.1	K10435	MAP1LC	microtubule-associated protein 1 light chain	ko04216	Ferroptosis	http://www.kegg.jp/kegg-bin/show_pathway?ko04216+K10435
ENSGALP00000045151.1	K10147	PPM1D, WIP1	protein phosphatase 1D [EC:3.1.3.16]	ko04115	p53 signaling pathway	http://www.kegg.jp/kegg-bin/show_pathway?ko04115+K10147
ENSGALP00000068917.1
ENSGALP00000057888.1
ENSGALP00000053098.1	K08960	CSNK1E	casein kinase 1, epsilon [EC:2.7.11.1]	ko04068	FoxO signaling pathway	http://www.kegg.jp/kegg-bin/show_pathway?ko04068+K08960
ENSGALP00000053098.1	K08960	CSNK1E	casein kinase 1, epsilon [EC:2.7.11.1]	ko04310	Wnt signaling pathway	http://www.kegg.jp/kegg-bin/show_pathway?ko04310+K08960
ENSGALP00000053098.1	K08960	CSNK1E	casein kinase 1, epsilon [EC:2.7.11.1]	ko04340	Hedgehog signaling pathway	http://www.kegg.jp/kegg-bin/show_pathway?ko04340+K08960
ENSGALP00000053098.1	K08960	CSNK1E	casein kinase 1, epsilon [EC:2.7.11.1]	ko04341	Hedgehog signaling pathway - fly	http://www.kegg.jp/kegg-bin/show_pathway?ko04341+K08960
ENSGALP00000053098.1	K08960	CSNK1E	casein kinase 1, epsilon [EC:2.7.11.1]	ko04390	Hippo signaling pathway	http://www.kegg.jp/kegg-bin/show_pathway?ko04390+K08960
ENSGALP00000053098.1	K08960	CSNK1E	casein kinase 1, epsilon [EC:2.7.11.1]	ko04391	Hippo signaling pathway - fly	http://www.kegg.jp/kegg-bin/show_pathway?ko04391+K08960
ENSGALP00000053098.1	K08960	CSNK1E	casein kinase 1, epsilon [EC:2.7.11.1]	ko04392	Hippo signaling pathway - multiple species	http://www.kegg.jp/kegg-bin/show_pathway?ko04392+K08960
ENSGALP00000053098.1	K08960	CSNK1E	casein kinase 1, epsilon [EC:2.7.11.1]	ko04710	Circadian rhythm	http://www.kegg.jp/kegg-bin/show_pathway?ko04710+K08960
ENSGALP00000053098.1	K08960	CSNK1E	casein kinase 1, epsilon [EC:2.7.11.1]	ko04711	Circadian rhythm - fly	http://www.kegg.jp/kegg-bin/show_pathway?ko04711+K08960
ENSGALP00000053098.1	K08960	CSNK1E	casein kinase 1, epsilon [EC:2.7.11.1]	ko05010	Alzheimer disease	http://www.kegg.jp/kegg-bin/show_pathway?ko05010+K08960
ENSGALP00000072237.1	K08073	PNKP	bifunctional polynucleotide phosphatase/kinase [EC:3.1.3.32 2.7.1.78]
ENSGALP00000065976.1	K13172	SRRM2, SRM300	serine/arginine repetitive matrix protein 2
ENSGALP00000016706.4	K21989	TMEM63	calcium permeable stress-gated cation channel
ENSGALP00000067363.1	K20465	OSBPL9_10_11, ORP9_10_11	oxysterol-binding protein-related protein 9/10/11
ENSGALP00000073327.1	K01435	BTD	biotinidase [EC:3.5.1.12]	ko00780	Biotin metabolism	http://www.kegg.jp/kegg-bin/show_pathway?ko00780+K01435
ENSGALP00000073327.1	K01435	BTD	biotinidase [EC:3.5.1.12]	ko01100	Metabolic pathways	http://www.kegg.jp/kegg-bin/show_pathway?ko01100+K01435
ENSGALP00000073327.1	K01435	BTD	biotinidase [EC:3.5.1.12]	ko04977	Vitamin digestion and absorption	http://www.kegg.jp/kegg-bin/show_pathway?ko04977+K01435
ENSGALP00000015342.4	K09557	BAG3	BCL2-associated athanogene 3
ENSGALP00000016398.3	K19196	BRMS1	breast cancer metastasis-suppressor 1 and related proteins
ENSGALP00000026270.5	K11204	GCLC	glutamate--cysteine ligase catalytic subunit [EC:6.3.2.2]	ko00270	Cysteine and methionine metabolism	http://www.kegg.jp/kegg-bin/show_pathway?ko00270+K11204
ENSGALP00000026270.5	K11204	GCLC	glutamate--cysteine ligase catalytic subunit [EC:6.3.2.2]	ko00480	Glutathione metabolism	http://www.kegg.jp/kegg-bin/show_pathway?ko00480+K11204
ENSGALP00000026270.5	K11204	GCLC	glutamate--cysteine ligase catalytic subunit [EC:6.3.2.2]	ko01100	Metabolic pathways	http://www.kegg.jp/kegg-bin/show_pathway?ko01100+K11204
ENSGALP00000026270.5	K11204	GCLC	glutamate--cysteine ligase catalytic subunit [EC:6.3.2.2]	ko04212	Longevity regulating pathway - worm	http://www.kegg.jp/kegg-bin/show_pathway?ko04212+K11204
ENSGALP00000026270.5	K11204	GCLC	glutamate--cysteine ligase catalytic subunit [EC:6.3.2.2]	ko04216	Ferroptosis	http://www.kegg.jp/kegg-bin/show_pathway?ko04216+K11204
ENSGALP00000024921.4	K13667	RUMI, KTELC1	protein glucosyltransferase [EC:2.4.1.-]	ko00514	Other types of O-glycan biosynthesis	http://www.kegg.jp/kegg-bin/show_pathway?ko00514+K13667
ENSGALP00000065365.1	K13159	HNRNPL	heterogeneous nuclear ribonucleoprotein L
ENSGALP00000046872.1
ENSGALP00000055914.1	K10661	MARCH6, DOA10	E3 ubiquitin-protein ligase MARCH6 [EC:2.3.2.27]	ko04141	Protein processing in endoplasmic reticulum	http://www.kegg.jp/kegg-bin/show_pathway?ko04141+K10661
ENSGALP00000045914.2	K08818	CDC2L	cell division cycle 2-like [EC:2.7.11.22]
ENSGALP00000026444.4	K23978	IAH1	isoamyl acetate esterase [EC:3.1.1.112]
ENSGALP00000022557.6	K14405	FIP1L1, FIP1	pre-mRNA 3'-end-processing factor FIP1	ko03015	mRNA surveillance pathway	http://www.kegg.jp/kegg-bin/show_pathway?ko03015+K14405
ENSGALP00000047407.1	K10400	KIF15	kinesin family member 15
ENSGALP00000071398.1	K23289	EIPR1, TSSC1	EARP and GARP complex-interacting protein 1
ENSGALP00000041880.3	K09108	TFAP4	transcription factor AP-4	ko05205	Proteoglycans in cancer	http://www.kegg.jp/kegg-bin/show_pathway?ko05205+K09108
ENSGALP00000009819.4	K23310	PHF6	PHD finger protein 6
ENSGALP00000006098.4	K07604	KRT1	type I keratin, acidic	ko04915	Estrogen signaling pathway	http://www.kegg.jp/kegg-bin/show_pathway?ko04915+K07604
ENSGALP00000006098.4	K07604	KRT1	type I keratin, acidic	ko05150	Staphylococcus aureus infection	http://www.kegg.jp/kegg-bin/show_pathway?ko05150+K07604
ENSGALP00000064539.2
ENSGALP00000043754.2	K17350	TSPAN9	tetraspanin-9
ENSGALP00000055200.2	K07605	KRT2	type II keratin, basic
ENSGALP00000013171.5	K20474	RINT1, TIP20	RAD50-interacting protein 1
ENSGALP00000023412.6	K16719	KANSL3, RCD1	regulatory NSL complex subunit 3
ENSGALP00000049356.1
ENSGALP00000019817.4	K04403	MAP3K7IP1, TAB1	TAK1-binding protein 1	ko04010	MAPK signaling pathway	http://www.kegg.jp/kegg-bin/show_pathway?ko04010+K04403
ENSGALP00000019817.4	K04403	MAP3K7IP1, TAB1	TAK1-binding protein 1	ko04064	NF-kappa B signaling pathway	http://www.kegg.jp/kegg-bin/show_pathway?ko04064+K04403
ENSGALP00000019817.4	K04403	MAP3K7IP1, TAB1	TAK1-binding protein 1	ko04380	Osteoclast differentiation	http://www.kegg.jp/kegg-bin/show_pathway?ko04380+K04403
ENSGALP00000019817.4	K04403	MAP3K7IP1, TAB1	TAK1-binding protein 1	ko04620	Toll-like receptor signaling pathway	http://www.kegg.jp/kegg-bin/show_pathway?ko04620+K04403
ENSGALP00000019817.4	K04403	MAP3K7IP1, TAB1	TAK1-binding protein 1	ko04621	NOD-like receptor signaling pathway	http://www.kegg.jp/kegg-bin/show_pathway?ko04621+K04403
ENSGALP00000019817.4	K04403	MAP3K7IP1, TAB1	TAK1-binding protein 1	ko04668	TNF signaling pathway	http://www.kegg.jp/kegg-bin/show_pathway?ko04668+K04403
ENSGALP00000019817.4	K04403	MAP3K7IP1, TAB1	TAK1-binding protein 1	ko05130	Pathogenic Escherichia coli infection	http://www.kegg.jp/kegg-bin/show_pathway?ko05130+K04403
ENSGALP00000019817.4	K04403	MAP3K7IP1, TAB1	TAK1-binding protein 1	ko05131	Shigellosis	http://www.kegg.jp/kegg-bin/show_pathway?ko05131+K04403
ENSGALP00000019817.4	K04403	MAP3K7IP1, TAB1	TAK1-binding protein 1	ko05132	Salmonella infection	http://www.kegg.jp/kegg-bin/show_pathway?ko05132+K04403
ENSGALP00000019817.4	K04403	MAP3K7IP1, TAB1	TAK1-binding protein 1	ko05135	Yersinia infection	http://www.kegg.jp/kegg-bin/show_pathway?ko05135+K04403
ENSGALP00000019817.4	K04403	MAP3K7IP1, TAB1	TAK1-binding protein 1	ko05140	Leishmaniasis	http://www.kegg.jp/kegg-bin/show_pathway?ko05140+K04403
ENSGALP00000019817.4	K04403	MAP3K7IP1, TAB1	TAK1-binding protein 1	ko05145	Toxoplasmosis	http://www.kegg.jp/kegg-bin/show_pathway?ko05145+K04403
ENSGALP00000019817.4	K04403	MAP3K7IP1, TAB1	TAK1-binding protein 1	ko05161	Hepatitis B	http://www.kegg.jp/kegg-bin/show_pathway?ko05161+K04403
ENSGALP00000019817.4	K04403	MAP3K7IP1, TAB1	TAK1-binding protein 1	ko05168	Herpes simplex virus 1 infection	http://www.kegg.jp/kegg-bin/show_pathway?ko05168+K04403
ENSGALP00000019817.4	K04403	MAP3K7IP1, TAB1	TAK1-binding protein 1	ko05169	Epstein-Barr virus infection	http://www.kegg.jp/kegg-bin/show_pathway?ko05169+K04403
ENSGALP00000019817.4	K04403	MAP3K7IP1, TAB1	TAK1-binding protein 1	ko05170	Human immunodeficiency virus 1 infection	http://www.kegg.jp/kegg-bin/show_pathway?ko05170+K04403
ENSGALP00000044856.2	K11847	USP19	ubiquitin carboxyl-terminal hydrolase 19 [EC:3.4.19.12]
ENSGALP00000001016.3	K15122	SLC41A	solute carrier family 41
ENSGALP00000004576.3	K23600	TARDBP, TDP43	TAR DNA-binding protein 43
ENSGALP00000074092.1	K19867	LDB3	LIM domain-binding protein 3
ENSGALP00000056699.2
ENSGALP00000065206.1	K13158	HNRNPA2B1	heterogeneous nuclear ribonucleoprotein A2/B1
ENSGALP00000052588.1	K10591	NEDD4, RSP5	E3 ubiquitin-protein ligase NEDD4 [EC:2.3.2.26]	ko04011	MAPK signaling pathway - yeast	http://www.kegg.jp/kegg-bin/show_pathway?ko04011+K10591
ENSGALP00000052588.1	K10591	NEDD4, RSP5	E3 ubiquitin-protein ligase NEDD4 [EC:2.3.2.26]	ko04120	Ubiquitin mediated proteolysis	http://www.kegg.jp/kegg-bin/show_pathway?ko04120+K10591
ENSGALP00000052588.1	K10591	NEDD4, RSP5	E3 ubiquitin-protein ligase NEDD4 [EC:2.3.2.26]	ko04144	Endocytosis	http://www.kegg.jp/kegg-bin/show_pathway?ko04144+K10591
ENSGALP00000052588.1	K10591	NEDD4, RSP5	E3 ubiquitin-protein ligase NEDD4 [EC:2.3.2.26]	ko04530	Tight junction	http://www.kegg.jp/kegg-bin/show_pathway?ko04530+K10591
ENSGALP00000052588.1	K10591	NEDD4, RSP5	E3 ubiquitin-protein ligase NEDD4 [EC:2.3.2.26]	ko05169	Epstein-Barr virus infection	http://www.kegg.jp/kegg-bin/show_pathway?ko05169+K10591
ENSGALP00000057127.2
ENSGALP00000059350.2	K07605	KRT2	type II keratin, basic
ENSGALP00000073896.1	K06273	ZYX	zyxin	ko04510	Focal adhesion	http://www.kegg.jp/kegg-bin/show_pathway?ko04510+K06273
ENSGALP00000071086.1	K09507	DNAJB1	DnaJ homolog subfamily B member 1	ko04141	Protein processing in endoplasmic reticulum	http://www.kegg.jp/kegg-bin/show_pathway?ko04141+K09507
ENSGALP00000071086.1	K09507	DNAJB1	DnaJ homolog subfamily B member 1	ko05164	Influenza A	http://www.kegg.jp/kegg-bin/show_pathway?ko05164+K09507
ENSGALP00000014967.1
ENSGALP00000068637.1	K13210	FUBP	far upstream element-binding protein
ENSGALP00000053874.1	K10412	DNAL4	dynein light chain 4, axonemal	ko05016	Huntington disease	http://www.kegg.jp/kegg-bin/show_pathway?ko05016+K10412
ENSGALP00000013119.6	K14285	NXT1_2, P15	NTF2-related export protein 1/2	ko03008	Ribosome biogenesis in eukaryotes	http://www.kegg.jp/kegg-bin/show_pathway?ko03008+K14285
ENSGALP00000013119.6	K14285	NXT1_2, P15	NTF2-related export protein 1/2	ko03013	RNA transport	http://www.kegg.jp/kegg-bin/show_pathway?ko03013+K14285
ENSGALP00000013119.6	K14285	NXT1_2, P15	NTF2-related export protein 1/2	ko03015	mRNA surveillance pathway	http://www.kegg.jp/kegg-bin/show_pathway?ko03015+K14285
ENSGALP00000013119.6	K14285	NXT1_2, P15	NTF2-related export protein 1/2	ko05164	Influenza A	http://www.kegg.jp/kegg-bin/show_pathway?ko05164+K14285
ENSGALP00000006097.6	K07604	KRT1	type I keratin, acidic	ko04915	Estrogen signaling pathway	http://www.kegg.jp/kegg-bin/show_pathway?ko04915+K07604
ENSGALP00000006097.6	K07604	KRT1	type I keratin, acidic	ko05150	Staphylococcus aureus infection	http://www.kegg.jp/kegg-bin/show_pathway?ko05150+K07604
ENSGALP00000073222.1	K01883	CARS, cysS	cysteinyl-tRNA synthetase [EC:6.1.1.16]	ko00970	Aminoacyl-tRNA biosynthesis	http://www.kegg.jp/kegg-bin/show_pathway?ko00970+K01883
ENSGALP00000011330.4
ENSGALP00000027121.5	K23801	THP1	nuclear mRNA export protein THP1
ENSGALP00000053803.1
ENSGALP00000034376.3	K23940	KPNA1	importin subunit alpha-5	ko05132	Salmonella infection	http://www.kegg.jp/kegg-bin/show_pathway?ko05132+K23940
ENSGALP00000034376.3	K23940	KPNA1	importin subunit alpha-5	ko05164	Influenza A	http://www.kegg.jp/kegg-bin/show_pathway?ko05164+K23940
ENSGALP00000067595.1	K13094	RBM5_10	RNA-binding protein 5/10
ENSGALP00000055507.2
ENSGALP00000058042.1	K12624	LSM5	U6 snRNA-associated Sm-like protein LSm5	ko03018	RNA degradation	http://www.kegg.jp/kegg-bin/show_pathway?ko03018+K12624
ENSGALP00000058042.1	K12624	LSM5	U6 snRNA-associated Sm-like protein LSm5	ko03040	Spliceosome	http://www.kegg.jp/kegg-bin/show_pathway?ko03040+K12624
ENSGALP00000033285.3	K08547	NR2F1, TFCOUP1	COUP transcription factor 1
ENSGALP00000003357.4	K13112	THRAP3	thyroid hormone receptor-associated protein 3
ENSGALP00000048491.2	K09527	DNAJC7	DnaJ homolog subfamily C member 7
ENSGALP00000039447.2	K04455	HSPB1	heat shock protein beta-1	ko04010	MAPK signaling pathway	http://www.kegg.jp/kegg-bin/show_pathway?ko04010+K04455
ENSGALP00000039447.2	K04455	HSPB1	heat shock protein beta-1	ko04370	VEGF signaling pathway	http://www.kegg.jp/kegg-bin/show_pathway?ko04370+K04455
ENSGALP00000039447.2	K04455	HSPB1	heat shock protein beta-1	ko05146	Amoebiasis	http://www.kegg.jp/kegg-bin/show_pathway?ko05146+K04455
ENSGALP00000045256.3	K12898	HNRNPF_H	heterogeneous nuclear ribonucleoprotein F/H
ENSGALP00000065707.1	K20302	TRAPPC3, BET3	trafficking protein particle complex subunit 3
ENSGALP00000010453.3	K09512	DNAJB6	DnaJ homolog subfamily B member 6
ENSGALP00000049379.2	K21343	USP15	ubiquitin carboxyl-terminal hydrolase 15 [EC:3.4.19.12]	ko04137	Mitophagy - animal	http://www.kegg.jp/kegg-bin/show_pathway?ko04137+K21343
ENSGALP00000038052.3	K20656	TMEM189	plasmanylethanolamine desaturase [EC:1.14.19.77]	ko00565	Ether lipid metabolism	http://www.kegg.jp/kegg-bin/show_pathway?ko00565+K20656
ENSGALP00000019663.4	K17919	SNX4	sorting nexin-4	ko04144	Endocytosis	http://www.kegg.jp/kegg-bin/show_pathway?ko04144+K17919
ENSGALP00000063084.2	K13213	MATR3	matrin 3
ENSGALP00000065333.1
ENSGALP00000058687.2	K07605	KRT2	type II keratin, basic
ENSGALP00000070907.1	K09275	TFCP2	transcription factor CP2 and related proteins
ENSGALP00000051574.2	K12400	AP4E1	AP-4 complex subunit epsilon-1	ko04142	Lysosome	http://www.kegg.jp/kegg-bin/show_pathway?ko04142+K12400
ENSGALP00000001027.1	K13088	ELAVL1, HUR	ELAV-like protein 1	ko04152	AMPK signaling pathway	http://www.kegg.jp/kegg-bin/show_pathway?ko04152+K13088
ENSGALP00000001027.1	K13088	ELAVL1, HUR	ELAV-like protein 1	ko04657	IL-17 signaling pathway	http://www.kegg.jp/kegg-bin/show_pathway?ko04657+K13088
ENSGALP00000022521.5
ENSGALP00000068071.1	K24186	KIF27	kinesin family member 27
ENSGALP00000005808.1	K17618	UBLCP1	ubiquitin-like domain-containing CTD phosphatase 1 [EC:3.1.3.16]
ENSGALP00000043402.3	K09549	PFDN2	prefoldin subunit 2
ENSGALP00000000975.4	K11883	NOB1	RNA-binding protein NOB1	ko03008	Ribosome biogenesis in eukaryotes	http://www.kegg.jp/kegg-bin/show_pathway?ko03008+K11883
ENSGALP00000046371.1
ENSGALP00000013832.5	K12481	RBSN, ZFYVE20	rabenosyn-5	ko04144	Endocytosis	http://www.kegg.jp/kegg-bin/show_pathway?ko04144+K12481
ENSGALP00000003317.3	K10370	TMOD	tropomodulin
ENSGALP00000022545.6	K13087	BCLAF1	bcl2 associated transcription factor 1
ENSGALP00000068740.1	K06636	SMC1	structural maintenance of chromosome 1	ko04110	Cell cycle	http://www.kegg.jp/kegg-bin/show_pathway?ko04110+K06636
ENSGALP00000068740.1	K06636	SMC1	structural maintenance of chromosome 1	ko04111	Cell cycle - yeast	http://www.kegg.jp/kegg-bin/show_pathway?ko04111+K06636
ENSGALP00000068740.1	K06636	SMC1	structural maintenance of chromosome 1	ko04113	Meiosis - yeast	http://www.kegg.jp/kegg-bin/show_pathway?ko04113+K06636
ENSGALP00000068740.1	K06636	SMC1	structural maintenance of chromosome 1	ko04114	Oocyte meiosis	http://www.kegg.jp/kegg-bin/show_pathway?ko04114+K06636
ENSGALP00000063993.2	K11317	TADA1, STAF42	transcriptional adapter 1
ENSGALP00000066905.1	K18763	LARP4	la-related protein 4
ENSGALP00000065486.1	K06058	DTX	deltex [EC:2.3.2.27]	ko04330	Notch signaling pathway	http://www.kegg.jp/kegg-bin/show_pathway?ko04330+K06058
ENSGALP00000058514.1	K09578	PIN1	peptidyl-prolyl cis-trans isomerase NIMA-interacting 1 [EC:5.2.1.8]	ko04622	RIG-I-like receptor signaling pathway	http://www.kegg.jp/kegg-bin/show_pathway?ko04622+K09578
ENSGALP00000004927.3
ENSGALP00000069231.1	K12160	SUMO, SMT3	small ubiquitin-related modifier	ko03013	RNA transport	http://www.kegg.jp/kegg-bin/show_pathway?ko03013+K12160
ENSGALP00000069231.1	K12160	SUMO, SMT3	small ubiquitin-related modifier	ko05418	Fluid shear stress and atherosclerosis	http://www.kegg.jp/kegg-bin/show_pathway?ko05418+K12160
ENSGALP00000055054.2	K07605	KRT2	type II keratin, basic
ENSGALP00000004847.5	K15010	HOMER	homer	ko04068	FoxO signaling pathway	http://www.kegg.jp/kegg-bin/show_pathway?ko04068+K15010
ENSGALP00000004847.5	K15010	HOMER	homer	ko04724	Glutamatergic synapse	http://www.kegg.jp/kegg-bin/show_pathway?ko04724+K15010
ENSGALP00000072091.1
ENSGALP00000054141.3	K07604	KRT1	type I keratin, acidic	ko04915	Estrogen signaling pathway	http://www.kegg.jp/kegg-bin/show_pathway?ko04915+K07604
ENSGALP00000054141.3	K07604	KRT1	type I keratin, acidic	ko05150	Staphylococcus aureus infection	http://www.kegg.jp/kegg-bin/show_pathway?ko05150+K07604
ENSGALP00000019656.7	K18412	TNRC6, GW182	trinucleotide repeat-containing gene 6 protein
ENSGALP00000023555.3	K11367	CHD1	chromodomain-helicase-DNA-binding protein 1 [EC:3.6.4.12]
ENSGALP00000003498.5	K14570	REX1, REXO1, RNH70	RNA exonuclease 1 [EC:3.1.-.-]	ko03008	Ribosome biogenesis in eukaryotes	http://www.kegg.jp/kegg-bin/show_pathway?ko03008+K14570
ENSGALP00000004257.4	K12618	XRN1, SEP1, KEM1	5'-3' exoribonuclease 1 [EC:3.1.13.-]	ko03008	Ribosome biogenesis in eukaryotes	http://www.kegg.jp/kegg-bin/show_pathway?ko03008+K12618
ENSGALP00000004257.4	K12618	XRN1, SEP1, KEM1	5'-3' exoribonuclease 1 [EC:3.1.13.-]	ko03018	RNA degradation	http://www.kegg.jp/kegg-bin/show_pathway?ko03018+K12618
ENSGALP00000071183.1	K16302	CNNM	metal transporter CNNM
ENSGALP00000000293.5	K03105	SRP19	signal recognition particle subunit SRP19	ko03060	Protein export	http://www.kegg.jp/kegg-bin/show_pathway?ko03060+K03105
ENSGALP00000047470.1	K21278	DUSP1	dual specificity protein phosphatase 1 [EC:3.1.3.16 3.1.3.48]	ko04010	MAPK signaling pathway	http://www.kegg.jp/kegg-bin/show_pathway?ko04010+K21278
ENSGALP00000047470.1	K21278	DUSP1	dual specificity protein phosphatase 1 [EC:3.1.3.16 3.1.3.48]	ko04726	Serotonergic synapse	http://www.kegg.jp/kegg-bin/show_pathway?ko04726+K21278
ENSGALP00000047470.1	K21278	DUSP1	dual specificity protein phosphatase 1 [EC:3.1.3.16 3.1.3.48]	ko05012	Parkinson disease	http://www.kegg.jp/kegg-bin/show_pathway?ko05012+K21278
ENSGALP00000047470.1	K21278	DUSP1	dual specificity protein phosphatase 1 [EC:3.1.3.16 3.1.3.48]	ko05418	Fluid shear stress and atherosclerosis	http://www.kegg.jp/kegg-bin/show_pathway?ko05418+K21278
ENSGALP00000058993.2	K05925	METTL3	mRNA m6A methyltransferase catalytic subunit [EC:2.1.1.348]
ENSGALP00000046200.2	K12023	TRIM47	tripartite motif-containing protein 47
ENSGALP00000011107.5	ENSGALP00000011107.5
ENSGALP00000069808.1	K01783	rpe, RPE	ribulose-phosphate 3-epimerase [EC:5.1.3.1]	ko00030	Pentose phosphate pathway	http://www.kegg.jp/kegg-bin/show_pathway?ko00030+K01783
ENSGALP00000069808.1	K01783	rpe, RPE	ribulose-phosphate 3-epimerase [EC:5.1.3.1]	ko00040	Pentose and glucuronate interconversions	http://www.kegg.jp/kegg-bin/show_pathway?ko00040+K01783
ENSGALP00000069808.1	K01783	rpe, RPE	ribulose-phosphate 3-epimerase [EC:5.1.3.1]	ko00710	Carbon fixation in photosynthetic organisms	http://www.kegg.jp/kegg-bin/show_pathway?ko00710+K01783
ENSGALP00000069808.1	K01783	rpe, RPE	ribulose-phosphate 3-epimerase [EC:5.1.3.1]	ko01100	Metabolic pathways	http://www.kegg.jp/kegg-bin/show_pathway?ko01100+K01783
ENSGALP00000069808.1	K01783	rpe, RPE	ribulose-phosphate 3-epimerase [EC:5.1.3.1]	ko01110	Biosynthesis of secondary metabolites	http://www.kegg.jp/kegg-bin/show_pathway?ko01110+K01783
ENSGALP00000069808.1	K01783	rpe, RPE	ribulose-phosphate 3-epimerase [EC:5.1.3.1]	ko01120	Microbial metabolism in diverse environments	http://www.kegg.jp/kegg-bin/show_pathway?ko01120+K01783
ENSGALP00000069808.1	K01783	rpe, RPE	ribulose-phosphate 3-epimerase [EC:5.1.3.1]	ko01200	Carbon metabolism	http://www.kegg.jp/kegg-bin/show_pathway?ko01200+K01783
ENSGALP00000069808.1	K01783	rpe, RPE	ribulose-phosphate 3-epimerase [EC:5.1.3.1]	ko01230	Biosynthesis of amino acids	http://www.kegg.jp/kegg-bin/show_pathway?ko01230+K01783
ENSGALP00000018120.4	K03030	PSMD14, RPN11, POH1	26S proteasome regulatory subunit N11	ko03050	Proteasome	http://www.kegg.jp/kegg-bin/show_pathway?ko03050+K03030
ENSGALP00000018120.4	K03030	PSMD14, RPN11, POH1	26S proteasome regulatory subunit N11	ko05010	Alzheimer disease	http://www.kegg.jp/kegg-bin/show_pathway?ko05010+K03030
ENSGALP00000018120.4	K03030	PSMD14, RPN11, POH1	26S proteasome regulatory subunit N11	ko05012	Parkinson disease	http://www.kegg.jp/kegg-bin/show_pathway?ko05012+K03030
ENSGALP00000018120.4	K03030	PSMD14, RPN11, POH1	26S proteasome regulatory subunit N11	ko05016	Huntington disease	http://www.kegg.jp/kegg-bin/show_pathway?ko05016+K03030
ENSGALP00000018120.4	K03030	PSMD14, RPN11, POH1	26S proteasome regulatory subunit N11	ko05017	Spinocerebellar ataxia	http://www.kegg.jp/kegg-bin/show_pathway?ko05017+K03030
ENSGALP00000018120.4	K03030	PSMD14, RPN11, POH1	26S proteasome regulatory subunit N11	ko05169	Epstein-Barr virus infection	http://www.kegg.jp/kegg-bin/show_pathway?ko05169+K03030
ENSGALP00000028016.3
ENSGALP00000013622.3	K12619	XRN2, RAT1	5'-3' exoribonuclease 2 [EC:3.1.13.-]	ko03008	Ribosome biogenesis in eukaryotes	http://www.kegg.jp/kegg-bin/show_pathway?ko03008+K12619
ENSGALP00000013622.3	K12619	XRN2, RAT1	5'-3' exoribonuclease 2 [EC:3.1.13.-]	ko03018	RNA degradation	http://www.kegg.jp/kegg-bin/show_pathway?ko03018+K12619
ENSGALP00000053764.3	K14943	MBNL	muscleblind
ENSGALP00000056990.2
ENSGALP00000036444.4	K18616	AFAP1	actin filament associated protein 1
ENSGALP00000025557.4	K11564	MIS18, FASP1	kinetochore protein Mis18
ENSGALP00000051605.2	K12741	HNRNPA1_3	heterogeneous nuclear ribonucleoprotein A1/A3	ko03040	Spliceosome	http://www.kegg.jp/kegg-bin/show_pathway?ko03040+K12741
ENSGALP00000013788.6	K14863	WDR12, YTM1	ribosome biogenesis protein
ENSGALP00000005857.5
ENSGALP00000054752.2
ENSGALP00000067066.1	K12486	SMAP	stromal membrane-associated protein	ko04144	Endocytosis	http://www.kegg.jp/kegg-bin/show_pathway?ko04144+K12486
ENSGALP00000064597.1	K13218	PTBP1, PTB	polypyrimidine tract-binding protein 1
ENSGALP00000009087.5
ENSGALP00000053396.3	ENSGALP00000053396.3
ENSGALP00000014481.3	K09510	DNAJB4	DnaJ homolog subfamily B member 4
ENSGALP00000057589.1	K12819	SLU7	pre-mRNA-processing factor SLU7	ko03040	Spliceosome	http://www.kegg.jp/kegg-bin/show_pathway?ko03040+K12819
ENSGALP00000050575.1	K13886	CORO1B_1C_6	coronin-1B/1C/6
ENSGALP00000051565.2
ENSGALP00000056792.2	K18730	GIGYF	PERQ amino acid-rich with GYF domain-containing protein
ENSGALP00000059362.1
ENSGALP00000027946.6	K20689	ARHGEF17	Rho guanine nucleotide exchange factor 17
ENSGALP00000036845.3	K23038	ZC3H14	zinc finger CCCH domain-containing protein 14
ENSGALP00000000422.3	K04573	NEF3, NF-M	neurofilament medium polypeptide (neurofilament 3)	ko05014	Amyotrophic lateral sclerosis (ALS)	http://www.kegg.jp/kegg-bin/show_pathway?ko05014+K04573
ENSGALP00000016456.5	K13147	INTS10	integrator complex subunit 10
ENSGALP00000047929.2	K12741	HNRNPA1_3	heterogeneous nuclear ribonucleoprotein A1/A3	ko03040	Spliceosome	http://www.kegg.jp/kegg-bin/show_pathway?ko03040+K12741
ENSGALP00000053147.2	K12617	PATL1, PAT1	DNA topoisomerase 2-associated protein PAT1	ko03018	RNA degradation	http://www.kegg.jp/kegg-bin/show_pathway?ko03018+K12617
ENSGALP00000045927.1	K04702	PIM1	proto-oncogene serine/threonine-protein kinase Pim-1 [EC:2.7.11.1]	ko04630	JAK-STAT signaling pathway	http://www.kegg.jp/kegg-bin/show_pathway?ko04630+K04702
ENSGALP00000045927.1	K04702	PIM1	proto-oncogene serine/threonine-protein kinase Pim-1 [EC:2.7.11.1]	ko04933	AGE-RAGE signaling pathway in diabetic complications	http://www.kegg.jp/kegg-bin/show_pathway?ko04933+K04702
ENSGALP00000045927.1	K04702	PIM1	proto-oncogene serine/threonine-protein kinase Pim-1 [EC:2.7.11.1]	ko05200	Pathways in cancer	http://www.kegg.jp/kegg-bin/show_pathway?ko05200+K04702
ENSGALP00000045927.1	K04702	PIM1	proto-oncogene serine/threonine-protein kinase Pim-1 [EC:2.7.11.1]	ko05206	MicroRNAs in cancer	http://www.kegg.jp/kegg-bin/show_pathway?ko05206+K04702
ENSGALP00000045927.1	K04702	PIM1	proto-oncogene serine/threonine-protein kinase Pim-1 [EC:2.7.11.1]	ko05221	Acute myeloid leukemia	http://www.kegg.jp/kegg-bin/show_pathway?ko05221+K04702
ENSGALP00000049462.2	K10436	MAPRE	microtubule-associated protein, RP/EB family
ENSGALP00000057983.2	K12000	TRIM7	tripartite motif-containing protein 7
ENSGALP00000006519.6	K13138	INTS1	integrator complex subunit 1
ENSGALP00000015412.2	K02091	CDK6	cyclin-dependent kinase 6 [EC:2.7.11.22]	ko04110	Cell cycle	http://www.kegg.jp/kegg-bin/show_pathway?ko04110+K02091
ENSGALP00000015412.2	K02091	CDK6	cyclin-dependent kinase 6 [EC:2.7.11.22]	ko04115	p53 signaling pathway	http://www.kegg.jp/kegg-bin/show_pathway?ko04115+K02091
ENSGALP00000015412.2	K02091	CDK6	cyclin-dependent kinase 6 [EC:2.7.11.22]	ko04151	PI3K-Akt signaling pathway	http://www.kegg.jp/kegg-bin/show_pathway?ko04151+K02091
ENSGALP00000015412.2	K02091	CDK6	cyclin-dependent kinase 6 [EC:2.7.11.22]	ko04218	Cellular senescence	http://www.kegg.jp/kegg-bin/show_pathway?ko04218+K02091
ENSGALP00000015412.2	K02091	CDK6	cyclin-dependent kinase 6 [EC:2.7.11.22]	ko04934	Cushing syndrome	http://www.kegg.jp/kegg-bin/show_pathway?ko04934+K02091
ENSGALP00000015412.2	K02091	CDK6	cyclin-dependent kinase 6 [EC:2.7.11.22]	ko05160	Hepatitis C	http://www.kegg.jp/kegg-bin/show_pathway?ko05160+K02091
ENSGALP00000015412.2	K02091	CDK6	cyclin-dependent kinase 6 [EC:2.7.11.22]	ko05162	Measles	http://www.kegg.jp/kegg-bin/show_pathway?ko05162+K02091
ENSGALP00000015412.2	K02091	CDK6	cyclin-dependent kinase 6 [EC:2.7.11.22]	ko05163	Human cytomegalovirus infection	http://www.kegg.jp/kegg-bin/show_pathway?ko05163+K02091
ENSGALP00000015412.2	K02091	CDK6	cyclin-dependent kinase 6 [EC:2.7.11.22]	ko05164	Influenza A	http://www.kegg.jp/kegg-bin/show_pathway?ko05164+K02091
ENSGALP00000015412.2	K02091	CDK6	cyclin-dependent kinase 6 [EC:2.7.11.22]	ko05165	Human papillomavirus infection	http://www.kegg.jp/kegg-bin/show_pathway?ko05165+K02091
ENSGALP00000015412.2	K02091	CDK6	cyclin-dependent kinase 6 [EC:2.7.11.22]	ko05167	Kaposi sarcoma-associated herpesvirus infection	http://www.kegg.jp/kegg-bin/show_pathway?ko05167+K02091
ENSGALP00000015412.2	K02091	CDK6	cyclin-dependent kinase 6 [EC:2.7.11.22]	ko05169	Epstein-Barr virus infection	http://www.kegg.jp/kegg-bin/show_pathway?ko05169+K02091
ENSGALP00000015412.2	K02091	CDK6	cyclin-dependent kinase 6 [EC:2.7.11.22]	ko05200	Pathways in cancer	http://www.kegg.jp/kegg-bin/show_pathway?ko05200+K02091
ENSGALP00000015412.2	K02091	CDK6	cyclin-dependent kinase 6 [EC:2.7.11.22]	ko05203	Viral carcinogenesis	http://www.kegg.jp/kegg-bin/show_pathway?ko05203+K02091
ENSGALP00000015412.2	K02091	CDK6	cyclin-dependent kinase 6 [EC:2.7.11.22]	ko05206	MicroRNAs in cancer	http://www.kegg.jp/kegg-bin/show_pathway?ko05206+K02091
ENSGALP00000015412.2	K02091	CDK6	cyclin-dependent kinase 6 [EC:2.7.11.22]	ko05212	Pancreatic cancer	http://www.kegg.jp/kegg-bin/show_pathway?ko05212+K02091
ENSGALP00000015412.2	K02091	CDK6	cyclin-dependent kinase 6 [EC:2.7.11.22]	ko05214	Glioma	http://www.kegg.jp/kegg-bin/show_pathway?ko05214+K02091
ENSGALP00000015412.2	K02091	CDK6	cyclin-dependent kinase 6 [EC:2.7.11.22]	ko05218	Melanoma	http://www.kegg.jp/kegg-bin/show_pathway?ko05218+K02091
ENSGALP00000015412.2	K02091	CDK6	cyclin-dependent kinase 6 [EC:2.7.11.22]	ko05220	Chronic myeloid leukemia	http://www.kegg.jp/kegg-bin/show_pathway?ko05220+K02091
ENSGALP00000015412.2	K02091	CDK6	cyclin-dependent kinase 6 [EC:2.7.11.22]	ko05222	Small cell lung cancer	http://www.kegg.jp/kegg-bin/show_pathway?ko05222+K02091
ENSGALP00000015412.2	K02091	CDK6	cyclin-dependent kinase 6 [EC:2.7.11.22]	ko05223	Non-small cell lung cancer	http://www.kegg.jp/kegg-bin/show_pathway?ko05223+K02091
ENSGALP00000015412.2	K02091	CDK6	cyclin-dependent kinase 6 [EC:2.7.11.22]	ko05224	Breast cancer	http://www.kegg.jp/kegg-bin/show_pathway?ko05224+K02091
ENSGALP00000015412.2	K02091	CDK6	cyclin-dependent kinase 6 [EC:2.7.11.22]	ko05225	Hepatocellular carcinoma	http://www.kegg.jp/kegg-bin/show_pathway?ko05225+K02091
ENSGALP00000048804.3	K14284	NXF, TAP, MEX67	nuclear RNA export factor	ko03008	Ribosome biogenesis in eukaryotes	http://www.kegg.jp/kegg-bin/show_pathway?ko03008+K14284
ENSGALP00000048804.3	K14284	NXF, TAP, MEX67	nuclear RNA export factor	ko03013	RNA transport	http://www.kegg.jp/kegg-bin/show_pathway?ko03013+K14284
ENSGALP00000048804.3	K14284	NXF, TAP, MEX67	nuclear RNA export factor	ko03015	mRNA surveillance pathway	http://www.kegg.jp/kegg-bin/show_pathway?ko03015+K14284
ENSGALP00000048804.3	K14284	NXF, TAP, MEX67	nuclear RNA export factor	ko05164	Influenza A	http://www.kegg.jp/kegg-bin/show_pathway?ko05164+K14284
ENSGALP00000048804.3	K14284	NXF, TAP, MEX67	nuclear RNA export factor	ko05168	Herpes simplex virus 1 infection	http://www.kegg.jp/kegg-bin/show_pathway?ko05168+K14284
ENSGALP00000007129.6
ENSGALP00000004171.3
ENSGALP00000000509.5	K12887	HNRNPM	heterogeneous nuclear ribonucleoprotein M	ko03040	Spliceosome	http://www.kegg.jp/kegg-bin/show_pathway?ko03040+K12887
ENSGALP00000036970.3	K00510	HMOX1	heme oxygenase 1 [EC:1.14.14.18]	ko00860	Porphyrin and chlorophyll metabolism	http://www.kegg.jp/kegg-bin/show_pathway?ko00860+K00510
ENSGALP00000036970.3	K00510	HMOX1	heme oxygenase 1 [EC:1.14.14.18]	ko01100	Metabolic pathways	http://www.kegg.jp/kegg-bin/show_pathway?ko01100+K00510
ENSGALP00000036970.3	K00510	HMOX1	heme oxygenase 1 [EC:1.14.14.18]	ko01110	Biosynthesis of secondary metabolites	http://www.kegg.jp/kegg-bin/show_pathway?ko01110+K00510
ENSGALP00000036970.3	K00510	HMOX1	heme oxygenase 1 [EC:1.14.14.18]	ko04066	HIF-1 signaling pathway	http://www.kegg.jp/kegg-bin/show_pathway?ko04066+K00510
ENSGALP00000036970.3	K00510	HMOX1	heme oxygenase 1 [EC:1.14.14.18]	ko04216	Ferroptosis	http://www.kegg.jp/kegg-bin/show_pathway?ko04216+K00510
ENSGALP00000036970.3	K00510	HMOX1	heme oxygenase 1 [EC:1.14.14.18]	ko04978	Mineral absorption	http://www.kegg.jp/kegg-bin/show_pathway?ko04978+K00510
ENSGALP00000036970.3	K00510	HMOX1	heme oxygenase 1 [EC:1.14.14.18]	ko05200	Pathways in cancer	http://www.kegg.jp/kegg-bin/show_pathway?ko05200+K00510
ENSGALP00000036970.3	K00510	HMOX1	heme oxygenase 1 [EC:1.14.14.18]	ko05206	MicroRNAs in cancer	http://www.kegg.jp/kegg-bin/show_pathway?ko05206+K00510
ENSGALP00000036970.3	K00510	HMOX1	heme oxygenase 1 [EC:1.14.14.18]	ko05225	Hepatocellular carcinoma	http://www.kegg.jp/kegg-bin/show_pathway?ko05225+K00510
ENSGALP00000036970.3	K00510	HMOX1	heme oxygenase 1 [EC:1.14.14.18]	ko05418	Fluid shear stress and atherosclerosis	http://www.kegg.jp/kegg-bin/show_pathway?ko05418+K00510
ENSGALP00000066719.1	K23718	SON	protein SON
ENSGALP00000068939.1	K14946	RBFOX, FOX	RNA binding protein fox-1
ENSGALP00000005427.5
ENSGALP00000046743.2	K19502	ANO8, TMEM16H	anoctamin-8
ENSGALP00000047898.2	K05692	ACTB_G1	actin beta/gamma 1	ko04015	Rap1 signaling pathway	http://www.kegg.jp/kegg-bin/show_pathway?ko04015+K05692
ENSGALP00000047898.2	K05692	ACTB_G1	actin beta/gamma 1	ko04145	Phagosome	http://www.kegg.jp/kegg-bin/show_pathway?ko04145+K05692
ENSGALP00000047898.2	K05692	ACTB_G1	actin beta/gamma 1	ko04210	Apoptosis	http://www.kegg.jp/kegg-bin/show_pathway?ko04210+K05692
ENSGALP00000047898.2	K05692	ACTB_G1	actin beta/gamma 1	ko04390	Hippo signaling pathway	http://www.kegg.jp/kegg-bin/show_pathway?ko04390+K05692
ENSGALP00000047898.2	K05692	ACTB_G1	actin beta/gamma 1	ko04391	Hippo signaling pathway - fly	http://www.kegg.jp/kegg-bin/show_pathway?ko04391+K05692
ENSGALP00000047898.2	K05692	ACTB_G1	actin beta/gamma 1	ko04510	Focal adhesion	http://www.kegg.jp/kegg-bin/show_pathway?ko04510+K05692
ENSGALP00000047898.2	K05692	ACTB_G1	actin beta/gamma 1	ko04520	Adherens junction	http://www.kegg.jp/kegg-bin/show_pathway?ko04520+K05692
ENSGALP00000047898.2	K05692	ACTB_G1	actin beta/gamma 1	ko04530	Tight junction	http://www.kegg.jp/kegg-bin/show_pathway?ko04530+K05692
ENSGALP00000047898.2	K05692	ACTB_G1	actin beta/gamma 1	ko04611	Platelet activation	http://www.kegg.jp/kegg-bin/show_pathway?ko04611+K05692
ENSGALP00000047898.2	K05692	ACTB_G1	actin beta/gamma 1	ko04670	Leukocyte transendothelial migration	http://www.kegg.jp/kegg-bin/show_pathway?ko04670+K05692
ENSGALP00000047898.2	K05692	ACTB_G1	actin beta/gamma 1	ko04714	Thermogenesis	http://www.kegg.jp/kegg-bin/show_pathway?ko04714+K05692
ENSGALP00000047898.2	K05692	ACTB_G1	actin beta/gamma 1	ko04745	Phototransduction - fly	http://www.kegg.jp/kegg-bin/show_pathway?ko04745+K05692
ENSGALP00000047898.2	K05692	ACTB_G1	actin beta/gamma 1	ko04810	Regulation of actin cytoskeleton	http://www.kegg.jp/kegg-bin/show_pathway?ko04810+K05692
ENSGALP00000047898.2	K05692	ACTB_G1	actin beta/gamma 1	ko04919	Thyroid hormone signaling pathway	http://www.kegg.jp/kegg-bin/show_pathway?ko04919+K05692
ENSGALP00000047898.2	K05692	ACTB_G1	actin beta/gamma 1	ko04921	Oxytocin signaling pathway	http://www.kegg.jp/kegg-bin/show_pathway?ko04921+K05692
ENSGALP00000047898.2	K05692	ACTB_G1	actin beta/gamma 1	ko04971	Gastric acid secretion	http://www.kegg.jp/kegg-bin/show_pathway?ko04971+K05692
ENSGALP00000047898.2	K05692	ACTB_G1	actin beta/gamma 1	ko05100	Bacterial invasion of epithelial cells	http://www.kegg.jp/kegg-bin/show_pathway?ko05100+K05692
ENSGALP00000047898.2	K05692	ACTB_G1	actin beta/gamma 1	ko05110	Vibrio cholerae infection	http://www.kegg.jp/kegg-bin/show_pathway?ko05110+K05692
ENSGALP00000047898.2	K05692	ACTB_G1	actin beta/gamma 1	ko05130	Pathogenic Escherichia coli infection	http://www.kegg.jp/kegg-bin/show_pathway?ko05130+K05692
ENSGALP00000047898.2	K05692	ACTB_G1	actin beta/gamma 1	ko05131	Shigellosis	http://www.kegg.jp/kegg-bin/show_pathway?ko05131+K05692
ENSGALP00000047898.2	K05692	ACTB_G1	actin beta/gamma 1	ko05132	Salmonella infection	http://www.kegg.jp/kegg-bin/show_pathway?ko05132+K05692
ENSGALP00000047898.2	K05692	ACTB_G1	actin beta/gamma 1	ko05135	Yersinia infection	http://www.kegg.jp/kegg-bin/show_pathway?ko05135+K05692
ENSGALP00000047898.2	K05692	ACTB_G1	actin beta/gamma 1	ko05164	Influenza A	http://www.kegg.jp/kegg-bin/show_pathway?ko05164+K05692
ENSGALP00000047898.2	K05692	ACTB_G1	actin beta/gamma 1	ko05205	Proteoglycans in cancer	http://www.kegg.jp/kegg-bin/show_pathway?ko05205+K05692
ENSGALP00000047898.2	K05692	ACTB_G1	actin beta/gamma 1	ko05225	Hepatocellular carcinoma	http://www.kegg.jp/kegg-bin/show_pathway?ko05225+K05692
ENSGALP00000047898.2	K05692	ACTB_G1	actin beta/gamma 1	ko05410	Hypertrophic cardiomyopathy (HCM)	http://www.kegg.jp/kegg-bin/show_pathway?ko05410+K05692
ENSGALP00000047898.2	K05692	ACTB_G1	actin beta/gamma 1	ko05412	Arrhythmogenic right ventricular cardiomyopathy (ARVC)	http://www.kegg.jp/kegg-bin/show_pathway?ko05412+K05692
ENSGALP00000047898.2	K05692	ACTB_G1	actin beta/gamma 1	ko05414	Dilated cardiomyopathy (DCM)	http://www.kegg.jp/kegg-bin/show_pathway?ko05414+K05692
ENSGALP00000047898.2	K05692	ACTB_G1	actin beta/gamma 1	ko05416	Viral myocarditis	http://www.kegg.jp/kegg-bin/show_pathway?ko05416+K05692
ENSGALP00000047898.2	K05692	ACTB_G1	actin beta/gamma 1	ko05418	Fluid shear stress and atherosclerosis	http://www.kegg.jp/kegg-bin/show_pathway?ko05418+K05692
ENSGALP00000017119.3
ENSGALP00000012216.3
ENSGALP00000004770.3	ENSGALP00000004770.3
ENSGALP00000030998.3	K00799	GST, gst	glutathione S-transferase [EC:2.5.1.18]	ko00480	Glutathione metabolism	http://www.kegg.jp/kegg-bin/show_pathway?ko00480+K00799
ENSGALP00000030998.3	K00799	GST, gst	glutathione S-transferase [EC:2.5.1.18]	ko00980	Metabolism of xenobiotics by cytochrome P450	http://www.kegg.jp/kegg-bin/show_pathway?ko00980+K00799
ENSGALP00000030998.3	K00799	GST, gst	glutathione S-transferase [EC:2.5.1.18]	ko00982	Drug metabolism - cytochrome P450	http://www.kegg.jp/kegg-bin/show_pathway?ko00982+K00799
ENSGALP00000030998.3	K00799	GST, gst	glutathione S-transferase [EC:2.5.1.18]	ko00983	Drug metabolism - other enzymes	http://www.kegg.jp/kegg-bin/show_pathway?ko00983+K00799
ENSGALP00000030998.3	K00799	GST, gst	glutathione S-transferase [EC:2.5.1.18]	ko01100	Metabolic pathways	http://www.kegg.jp/kegg-bin/show_pathway?ko01100+K00799
ENSGALP00000030998.3	K00799	GST, gst	glutathione S-transferase [EC:2.5.1.18]	ko01524	Platinum drug resistance	http://www.kegg.jp/kegg-bin/show_pathway?ko01524+K00799
ENSGALP00000030998.3	K00799	GST, gst	glutathione S-transferase [EC:2.5.1.18]	ko04212	Longevity regulating pathway - worm	http://www.kegg.jp/kegg-bin/show_pathway?ko04212+K00799
ENSGALP00000030998.3	K00799	GST, gst	glutathione S-transferase [EC:2.5.1.18]	ko05200	Pathways in cancer	http://www.kegg.jp/kegg-bin/show_pathway?ko05200+K00799
ENSGALP00000030998.3	K00799	GST, gst	glutathione S-transferase [EC:2.5.1.18]	ko05204	Chemical carcinogenesis	http://www.kegg.jp/kegg-bin/show_pathway?ko05204+K00799
ENSGALP00000030998.3	K00799	GST, gst	glutathione S-transferase [EC:2.5.1.18]	ko05225	Hepatocellular carcinoma	http://www.kegg.jp/kegg-bin/show_pathway?ko05225+K00799
ENSGALP00000030998.3	K00799	GST, gst	glutathione S-transferase [EC:2.5.1.18]	ko05418	Fluid shear stress and atherosclerosis	http://www.kegg.jp/kegg-bin/show_pathway?ko05418+K00799
ENSGALP00000027569.5	K09191	GTF3A	general transcription factor IIIA
ENSGALP00000066785.1	K09569	FKBP2	FK506-binding protein 2 [EC:5.2.1.8]
ENSGALP00000048355.2	K13566	NIT2, yafV	omega-amidase [EC:3.5.1.3]	ko00250	Alanine, aspartate and glutamate metabolism	http://www.kegg.jp/kegg-bin/show_pathway?ko00250+K13566
ENSGALP00000048355.2	K13566	NIT2, yafV	omega-amidase [EC:3.5.1.3]	ko01100	Metabolic pathways	http://www.kegg.jp/kegg-bin/show_pathway?ko01100+K13566
ENSGALP00000048306.1	K11703	GLT25D	collagen beta-1,O-galactosyltransferase [EC:2.4.1.50]	ko00310	Lysine degradation	http://www.kegg.jp/kegg-bin/show_pathway?ko00310+K11703
ENSGALP00000048306.1	K11703	GLT25D	collagen beta-1,O-galactosyltransferase [EC:2.4.1.50]	ko00514	Other types of O-glycan biosynthesis	http://www.kegg.jp/kegg-bin/show_pathway?ko00514+K11703
ENSGALP00000048306.1	K11703	GLT25D	collagen beta-1,O-galactosyltransferase [EC:2.4.1.50]	ko01100	Metabolic pathways	http://www.kegg.jp/kegg-bin/show_pathway?ko01100+K11703
ENSGALP00000000921.5	K07565	NIP7	60S ribosome subunit biogenesis protein NIP7
ENSGALP00000024553.5	K17607	TIPRL, TIP41	type 2A phosphatase activator TIP41	ko04138	Autophagy - yeast	http://www.kegg.jp/kegg-bin/show_pathway?ko04138+K17607
ENSGALP00000008254.5	K04794	PTH2	peptidyl-tRNA hydrolase, PTH2 family [EC:3.1.1.29]
ENSGALP00000009490.3
ENSGALP00000016071.4
ENSGALP00000058421.3	K00645	fabD, MCAT, MCT1	[acyl-carrier-protein] S-malonyltransferase [EC:2.3.1.39]	ko00061	Fatty acid biosynthesis	http://www.kegg.jp/kegg-bin/show_pathway?ko00061+K00645
ENSGALP00000058421.3	K00645	fabD, MCAT, MCT1	[acyl-carrier-protein] S-malonyltransferase [EC:2.3.1.39]	ko00333	Prodigiosin biosynthesis	http://www.kegg.jp/kegg-bin/show_pathway?ko00333+K00645
ENSGALP00000058421.3	K00645	fabD, MCAT, MCT1	[acyl-carrier-protein] S-malonyltransferase [EC:2.3.1.39]	ko01100	Metabolic pathways	http://www.kegg.jp/kegg-bin/show_pathway?ko01100+K00645
ENSGALP00000058421.3	K00645	fabD, MCAT, MCT1	[acyl-carrier-protein] S-malonyltransferase [EC:2.3.1.39]	ko01110	Biosynthesis of secondary metabolites	http://www.kegg.jp/kegg-bin/show_pathway?ko01110+K00645
ENSGALP00000058421.3	K00645	fabD, MCAT, MCT1	[acyl-carrier-protein] S-malonyltransferase [EC:2.3.1.39]	ko01212	Fatty acid metabolism	http://www.kegg.jp/kegg-bin/show_pathway?ko01212+K00645
ENSGALP00000057049.1	K17772	TOM6	mitochondrial import receptor subunit TOM6
ENSGALP00000058125.2	K23195	CTCF, CTCFL	transcriptional repressor CTCF
ENSGALP00000055261.2	K16646	ANXA5	annexin A5
ENSGALP00000012326.5	K02373	FADD	FAS-associated death domain protein	ko01524	Platinum drug resistance	http://www.kegg.jp/kegg-bin/show_pathway?ko01524+K02373
ENSGALP00000012326.5	K02373	FADD	FAS-associated death domain protein	ko04210	Apoptosis	http://www.kegg.jp/kegg-bin/show_pathway?ko04210+K02373
ENSGALP00000012326.5	K02373	FADD	FAS-associated death domain protein	ko04215	Apoptosis - multiple species	http://www.kegg.jp/kegg-bin/show_pathway?ko04215+K02373
ENSGALP00000012326.5	K02373	FADD	FAS-associated death domain protein	ko04217	Necroptosis	http://www.kegg.jp/kegg-bin/show_pathway?ko04217+K02373
ENSGALP00000012326.5	K02373	FADD	FAS-associated death domain protein	ko04620	Toll-like receptor signaling pathway	http://www.kegg.jp/kegg-bin/show_pathway?ko04620+K02373
ENSGALP00000012326.5	K02373	FADD	FAS-associated death domain protein	ko04621	NOD-like receptor signaling pathway	http://www.kegg.jp/kegg-bin/show_pathway?ko04621+K02373
ENSGALP00000012326.5	K02373	FADD	FAS-associated death domain protein	ko04622	RIG-I-like receptor signaling pathway	http://www.kegg.jp/kegg-bin/show_pathway?ko04622+K02373
ENSGALP00000012326.5	K02373	FADD	FAS-associated death domain protein	ko04624	Toll and Imd signaling pathway	http://www.kegg.jp/kegg-bin/show_pathway?ko04624+K02373
ENSGALP00000012326.5	K02373	FADD	FAS-associated death domain protein	ko04657	IL-17 signaling pathway	http://www.kegg.jp/kegg-bin/show_pathway?ko04657+K02373
ENSGALP00000012326.5	K02373	FADD	FAS-associated death domain protein	ko04668	TNF signaling pathway	http://www.kegg.jp/kegg-bin/show_pathway?ko04668+K02373
ENSGALP00000012326.5	K02373	FADD	FAS-associated death domain protein	ko05010	Alzheimer disease	http://www.kegg.jp/kegg-bin/show_pathway?ko05010+K02373
ENSGALP00000012326.5	K02373	FADD	FAS-associated death domain protein	ko05130	Pathogenic Escherichia coli infection	http://www.kegg.jp/kegg-bin/show_pathway?ko05130+K02373
ENSGALP00000012326.5	K02373	FADD	FAS-associated death domain protein	ko05132	Salmonella infection	http://www.kegg.jp/kegg-bin/show_pathway?ko05132+K02373
ENSGALP00000012326.5	K02373	FADD	FAS-associated death domain protein	ko05142	Chagas disease (American trypanosomiasis)	http://www.kegg.jp/kegg-bin/show_pathway?ko05142+K02373
ENSGALP00000012326.5	K02373	FADD	FAS-associated death domain protein	ko05152	Tuberculosis	http://www.kegg.jp/kegg-bin/show_pathway?ko05152+K02373
ENSGALP00000012326.5	K02373	FADD	FAS-associated death domain protein	ko05160	Hepatitis C	http://www.kegg.jp/kegg-bin/show_pathway?ko05160+K02373
ENSGALP00000012326.5	K02373	FADD	FAS-associated death domain protein	ko05161	Hepatitis B	http://www.kegg.jp/kegg-bin/show_pathway?ko05161+K02373
ENSGALP00000012326.5	K02373	FADD	FAS-associated death domain protein	ko05162	Measles	http://www.kegg.jp/kegg-bin/show_pathway?ko05162+K02373
ENSGALP00000012326.5	K02373	FADD	FAS-associated death domain protein	ko05163	Human cytomegalovirus infection	http://www.kegg.jp/kegg-bin/show_pathway?ko05163+K02373
ENSGALP00000012326.5	K02373	FADD	FAS-associated death domain protein	ko05164	Influenza A	http://www.kegg.jp/kegg-bin/show_pathway?ko05164+K02373
ENSGALP00000012326.5	K02373	FADD	FAS-associated death domain protein	ko05165	Human papillomavirus infection	http://www.kegg.jp/kegg-bin/show_pathway?ko05165+K02373
ENSGALP00000012326.5	K02373	FADD	FAS-associated death domain protein	ko05167	Kaposi sarcoma-associated herpesvirus infection	http://www.kegg.jp/kegg-bin/show_pathway?ko05167+K02373
ENSGALP00000012326.5	K02373	FADD	FAS-associated death domain protein	ko05168	Herpes simplex virus 1 infection	http://www.kegg.jp/kegg-bin/show_pathway?ko05168+K02373
ENSGALP00000012326.5	K02373	FADD	FAS-associated death domain protein	ko05169	Epstein-Barr virus infection	http://www.kegg.jp/kegg-bin/show_pathway?ko05169+K02373
ENSGALP00000012326.5	K02373	FADD	FAS-associated death domain protein	ko05170	Human immunodeficiency virus 1 infection	http://www.kegg.jp/kegg-bin/show_pathway?ko05170+K02373
ENSGALP00000012326.5	K02373	FADD	FAS-associated death domain protein	ko05200	Pathways in cancer	http://www.kegg.jp/kegg-bin/show_pathway?ko05200+K02373
ENSGALP00000010756.4	K10895	FANCI	fanconi anemia group I protein	ko03460	Fanconi anemia pathway	http://www.kegg.jp/kegg-bin/show_pathway?ko03460+K10895
ENSGALP00000051633.2
ENSGALP00000047879.1	K00253	IVD, ivd	isovaleryl-CoA dehydrogenase [EC:1.3.8.4]	ko00280	Valine, leucine and isoleucine degradation	http://www.kegg.jp/kegg-bin/show_pathway?ko00280+K00253
ENSGALP00000047879.1	K00253	IVD, ivd	isovaleryl-CoA dehydrogenase [EC:1.3.8.4]	ko01100	Metabolic pathways	http://www.kegg.jp/kegg-bin/show_pathway?ko01100+K00253
ENSGALP00000047736.1	K20292	COG5	conserved oligomeric Golgi complex subunit 5
ENSGALP00000005045.3	K09646	SCPEP1	serine carboxypeptidase 1 [EC:3.4.16.-]
ENSGALP00000051854.3	K20164	DENND5	DENN domain-containing protein 5
ENSGALP00000051767.2	K01366	CTSH	cathepsin H [EC:3.4.22.16]	ko04142	Lysosome	http://www.kegg.jp/kegg-bin/show_pathway?ko04142+K01366
ENSGALP00000051767.2	K01366	CTSH	cathepsin H [EC:3.4.22.16]	ko04210	Apoptosis	http://www.kegg.jp/kegg-bin/show_pathway?ko04210+K01366
ENSGALP00000041166.2	K07401	K07401	selenoprotein W-related protein
ENSGALP00000053801.3	K17502	PPM1F, POPX2	protein phosphatase 1F [EC:3.1.3.16]
ENSGALP00000070006.1
ENSGALP00000011091.5	K10394	KIF3A	kinesin family member 3A	ko04340	Hedgehog signaling pathway	http://www.kegg.jp/kegg-bin/show_pathway?ko04340+K10394
ENSGALP00000067439.1	K18914	FDXR	adrenodoxin-NADP+ reductase [EC:1.18.1.6]
ENSGALP00000017330.4	K10404	KIF26	kinesin family member 26
ENSGALP00000044555.1
ENSGALP00000049530.2	K10374	TPM2	tropomyosin 2	ko04260	Cardiac muscle contraction	http://www.kegg.jp/kegg-bin/show_pathway?ko04260+K10374
ENSGALP00000049530.2	K10374	TPM2	tropomyosin 2	ko04261	Adrenergic signaling in cardiomyocytes	http://www.kegg.jp/kegg-bin/show_pathway?ko04261+K10374
ENSGALP00000049530.2	K10374	TPM2	tropomyosin 2	ko05410	Hypertrophic cardiomyopathy (HCM)	http://www.kegg.jp/kegg-bin/show_pathway?ko05410+K10374
ENSGALP00000049530.2	K10374	TPM2	tropomyosin 2	ko05414	Dilated cardiomyopathy (DCM)	http://www.kegg.jp/kegg-bin/show_pathway?ko05414+K10374
ENSGALP00000048402.2
ENSGALP00000055222.1	K14416	HBS1	elongation factor 1 alpha-like protein	ko03015	mRNA surveillance pathway	http://www.kegg.jp/kegg-bin/show_pathway?ko03015+K14416
ENSGALP00000055222.1	K14416	HBS1	elongation factor 1 alpha-like protein	ko05134	Legionellosis	http://www.kegg.jp/kegg-bin/show_pathway?ko05134+K14416
ENSGALP00000004822.6	K06521	SEMA4, CD100	semaphorin 4	ko04360	Axon guidance	http://www.kegg.jp/kegg-bin/show_pathway?ko04360+K06521
ENSGALP00000032226.2	K11500	CENPH	centromere protein H
ENSGALP00000015367.4	K00710	GALNT	polypeptide N-acetylgalactosaminyltransferase [EC:2.4.1.41]	ko00512	Mucin type O-glycan biosynthesis	http://www.kegg.jp/kegg-bin/show_pathway?ko00512+K00710
ENSGALP00000015367.4	K00710	GALNT	polypeptide N-acetylgalactosaminyltransferase [EC:2.4.1.41]	ko00514	Other types of O-glycan biosynthesis	http://www.kegg.jp/kegg-bin/show_pathway?ko00514+K00710
ENSGALP00000015367.4	K00710	GALNT	polypeptide N-acetylgalactosaminyltransferase [EC:2.4.1.41]	ko01100	Metabolic pathways	http://www.kegg.jp/kegg-bin/show_pathway?ko01100+K00710
ENSGALP00000071906.1	K18212	SNAP47	synaptosomal-associated protein 47
ENSGALP00000035685.3	K21245	SUPT20H	transcription factor SPT20 homolog	ko04140	Autophagy - animal	http://www.kegg.jp/kegg-bin/show_pathway?ko04140+K21245
ENSGALP00000068853.1	K17543	PXK	PX domain-containing protein kinase-like protein
ENSGALP00000010888.1	K16198	YWHAG_H	14-3-3 protein gamma/eta	ko04110	Cell cycle	http://www.kegg.jp/kegg-bin/show_pathway?ko04110+K16198
ENSGALP00000010888.1	K16198	YWHAG_H	14-3-3 protein gamma/eta	ko04114	Oocyte meiosis	http://www.kegg.jp/kegg-bin/show_pathway?ko04114+K16198
ENSGALP00000010888.1	K16198	YWHAG_H	14-3-3 protein gamma/eta	ko04151	PI3K-Akt signaling pathway	http://www.kegg.jp/kegg-bin/show_pathway?ko04151+K16198
ENSGALP00000010888.1	K16198	YWHAG_H	14-3-3 protein gamma/eta	ko04390	Hippo signaling pathway	http://www.kegg.jp/kegg-bin/show_pathway?ko04390+K16198
ENSGALP00000010888.1	K16198	YWHAG_H	14-3-3 protein gamma/eta	ko05160	Hepatitis C	http://www.kegg.jp/kegg-bin/show_pathway?ko05160+K16198
ENSGALP00000010888.1	K16198	YWHAG_H	14-3-3 protein gamma/eta	ko05203	Viral carcinogenesis	http://www.kegg.jp/kegg-bin/show_pathway?ko05203+K16198
ENSGALP00000058178.2	K04807	CHRNA5	nicotinic acetylcholine receptor alpha-5	ko04080	Neuroactive ligand-receptor interaction	http://www.kegg.jp/kegg-bin/show_pathway?ko04080+K04807
ENSGALP00000046798.1	K13758	PDE6D	retinal rod rhodopsin-sensitive cGMP 3',5'-cyclic phosphodiesterase subunit delta	ko00230	Purine metabolism	http://www.kegg.jp/kegg-bin/show_pathway?ko00230+K13758
ENSGALP00000046798.1	K13758	PDE6D	retinal rod rhodopsin-sensitive cGMP 3',5'-cyclic phosphodiesterase subunit delta	ko01100	Metabolic pathways	http://www.kegg.jp/kegg-bin/show_pathway?ko01100+K13758
ENSGALP00000060475.2	K10809	TG	thyroglobulin	ko04918	Thyroid hormone synthesis	http://www.kegg.jp/kegg-bin/show_pathway?ko04918+K10809
ENSGALP00000060475.2	K10809	TG	thyroglobulin	ko05320	Autoimmune thyroid disease	http://www.kegg.jp/kegg-bin/show_pathway?ko05320+K10809
ENSGALP00000050919.2	K12898	HNRNPF_H	heterogeneous nuclear ribonucleoprotein F/H
ENSGALP00000047455.2
ENSGALP00000043925.1	K17099	ANXA13	annexin A13

## Sheet: KEGG enrichment analysis
#Term	Database	ID	Input number	Background number	GeneRatio	P-Value	Corrected P-Value	Input	Hyperlink
Ribosome biogenesis in eukaryotes	KEGG PATHWAY	gga03008	6	67	0.0895522	2.78914e-05	0.00181294	sp|Q5ZIP4|XRN2_CHICK|tr|E1C8R7|E1C8R7_CHICK|tr|A0A1D5P7W0|A0A1D5P7W0_CHICK|tr|Q5ZMH0|Q5ZMH0_CHICK|sp|Q5ZLH0|NXT2_CHICK|tr|F1NRU5|F1NRU5_CHICK	http://www.genome.jp/kegg-bin/show_pathway?gga03008/gga:415867%09red/gga:101748079%09red/gga:421236%09red/gga:422346%09red/gga:424778%09red/gga:427001%09red
Influenza A	KEGG PATHWAY	gga05164	7	135	0.0518519	0.000159564	0.00518583	tr|Q90771|Q90771_CHICK|tr|A0A452J830|A0A452J830_CHICK|sp|Q5ZMQ2|ACTG_CHICK|tr|A0A1D5P7W0|A0A1D5P7W0_CHICK|tr|A0A3Q2UAA1|A0A3Q2UAA1_CHICK|tr|F1NKQ7|F1NKQ7_CHICK|sp|Q5ZLH0|NXT2_CHICK	http://www.genome.jp/kegg-bin/show_pathway?gga05164/gga:423146%09red/gga:420558%09red/gga:101748079%09red/gga:422346%09red/gga:776816%09red/gga:107049075%09red/gga:418271%09red
Spliceosome	KEGG PATHWAY	gga03040	5	107	0.046729	0.00217857	0.0356728	tr|Q5ZL80|Q5ZL80_CHICK|tr|A0A1D5P5G1|A0A1D5P5G1_CHICK|tr|A0A1D5PYI7|A0A1D5PYI7_CHICK|tr|A0A1D5PX95|A0A1D5PX95_CHICK|tr|A0A1D5PXH1|A0A1D5PXH1_CHICK	http://www.genome.jp/kegg-bin/show_pathway?gga03040/gga:424136%09red/gga:100859627%09red/gga:420054%09red/gga:420751%09red/gga:416157%09red
RNA degradation	KEGG PATHWAY	gga03018	4	70	0.0571429	0.00305466	0.0356728	tr|A0A1D5PJZ8|A0A1D5PJZ8_CHICK|tr|A0A1D5PYI7|A0A1D5PYI7_CHICK|tr|E1C8R7|E1C8R7_CHICK|sp|Q5ZIP4|XRN2_CHICK	http://www.genome.jp/kegg-bin/show_pathway?gga03018/gga:424778%09red/gga:426566%09red/gga:420751%09red/gga:421236%09red
mRNA surveillance pathway	KEGG PATHWAY	gga03015	4	70	0.0571429	0.00305466	0.0356728	tr|A0A1D5P7W0|A0A1D5P7W0_CHICK|tr|A0A1D5PQQ5|A0A1D5PQQ5_CHICK|sp|Q5ZLH0|NXT2_CHICK|tr|E1BWP4|E1BWP4_CHICK	http://www.genome.jp/kegg-bin/show_pathway?gga03015/gga:101748079%09red/gga:422346%09red/gga:421694%09red/gga:422754%09red
Ferroptosis	KEGG PATHWAY	gga04216	3	34	0.0882353	0.00329288	0.0356728	tr|Q5ZLF8|Q5ZLF8_CHICK|tr|F1NQZ9|F1NQZ9_CHICK|tr|F1NQF4|F1NQF4_CHICK	http://www.genome.jp/kegg-bin/show_pathway?gga04216/gga:427559%09red/gga:396287%09red/gga:421894%09red
Other types of O-glycan biosynthesis	KEGG PATHWAY	gga00514	2	22	0.0909091	0.0159367	0.147983	tr|Q5F3Z2|Q5F3Z2_CHICK|tr|A0A1D5P6H9|A0A1D5P6H9_CHICK	http://www.genome.jp/kegg-bin/show_pathway?gga00514/gga:424447%09red/gga:418455%09red
Hedgehog signaling pathway	KEGG PATHWAY	gga04340	2	41	0.0487805	0.0472037	0.38353	tr|F1NIP3|F1NIP3_CHICK|sp|Q5ZLL1|KC1E_CHICK	http://www.genome.jp/kegg-bin/show_pathway?gga04340/gga:378891%09red/gga:416332%09red
Glutathione metabolism	KEGG PATHWAY	gga00480	2	47	0.0425532	0.0595896	0.408342	tr|F1NQZ9|F1NQZ9_CHICK|tr|A0A0A0MQ61|A0A0A0MQ61_CHICK	http://www.genome.jp/kegg-bin/show_pathway?gga00480/gga:100859645%09red/gga:421894%09red
Phosphonate and phosphinate metabolism	KEGG PATHWAY	gga00440	1	7	0.142857	0.0628219	0.408342	tr|F1NT05|F1NT05_CHICK	http://www.genome.jp/kegg-bin/show_pathway?gga00440/gga:421152%09red
Cell cycle	KEGG PATHWAY	gga04110	3	114	0.0263158	0.0692612	0.40927	tr|A0A3Q2U278|A0A3Q2U278_CHICK|tr|Q5ZKJ2|Q5ZKJ2_CHICK|tr|Q90771|Q90771_CHICK	http://www.genome.jp/kegg-bin/show_pathway?gga04110/gga:395187%09red/gga:420558%09red/gga:416955%09red
FoxO signaling pathway	KEGG PATHWAY	gga04068	3	123	0.0243902	0.0823342	0.410713	tr|F1NBU4|F1NBU4_CHICK|tr|E1C5K0|E1C5K0_CHICK|sp|Q5ZLL1|KC1E_CHICK	http://www.genome.jp/kegg-bin/show_pathway?gga04068/gga:378891%09red/gga:420115%09red
RIG-I-like receptor signaling pathway	KEGG PATHWAY	gga04622	2	57	0.0350877	0.0823372	0.410713	tr|F1NKQ7|F1NKQ7_CHICK|tr|A0A1D5PZU7|A0A1D5PZU7_CHICK	http://www.genome.jp/kegg-bin/show_pathway?gga04622/gga:423146%09red/gga:100859153%09red
Apoptosis	KEGG PATHWAY	gga04210	3	127	0.023622	0.0884612	0.410713	tr|F1NKQ7|F1NKQ7_CHICK|tr|A0A1D5PG47|A0A1D5PG47_CHICK|sp|Q5ZMQ2|ACTG_CHICK	http://www.genome.jp/kegg-bin/show_pathway?gga04210/gga:776816%09red/gga:423146%09red/gga:770109%09red
RNA transport	KEGG PATHWAY	gga03013	3	132	0.0227273	0.0963809	0.41765	tr|A0A1D5P7W0|A0A1D5P7W0_CHICK|sp|Q5ZLH0|NXT2_CHICK|tr|A0A3Q2U3Y0|A0A3Q2U3Y0_CHICK	http://www.genome.jp/kegg-bin/show_pathway?gga03013/gga:422346%09red/gga:101748079%09red/gga:373930%09red
p53 signaling pathway	KEGG PATHWAY	gga04115	2	66	0.030303	0.104679	0.425259	tr|Q90771|Q90771_CHICK|tr|A0A1D5NXQ2|A0A1D5NXQ2_CHICK	http://www.genome.jp/kegg-bin/show_pathway?gga04115/gga:420558%09red/gga:417644%09red
Endocytosis	KEGG PATHWAY	gga04144	4	228	0.0175439	0.119135	0.455514	tr|E1BSJ3|E1BSJ3_CHICK|tr|A0A3Q2TXF1|A0A3Q2TXF1_CHICK|tr|A0A1D5PIF5|A0A1D5PIF5_CHICK|tr|E1BQF6|E1BQF6_CHICK	http://www.genome.jp/kegg-bin/show_pathway?gga04144/gga:416128%09red/gga:424260%09red/gga:100858913%09red/gga:415406%09red
Herpes simplex virus 1 infection	KEGG PATHWAY	gga05168	3	150	0.02	0.127099	0.458967	tr|A0A1D5P7W0|A0A1D5P7W0_CHICK|tr|F1NKQ7|F1NKQ7_CHICK|tr|F1NEQ2|F1NEQ2_CHICK	http://www.genome.jp/kegg-bin/show_pathway?gga05168/gga:423146%09red/gga:418014%09red/gga:101748079%09red
Fatty acid biosynthesis	KEGG PATHWAY	gga00061	1	17	0.0588235	0.135855	0.464768	tr|A0A1D5PZK7|A0A1D5PZK7_CHICK	http://www.genome.jp/kegg-bin/show_pathway?gga00061/gga:427934%09red
Toll-like receptor signaling pathway	KEGG PATHWAY	gga04620	2	84	0.0238095	0.153287	0.484838	tr|F1NKQ7|F1NKQ7_CHICK|tr|F1NEQ2|F1NEQ2_CHICK	http://www.genome.jp/kegg-bin/show_pathway?gga04620/gga:423146%09red/gga:418014%09red
Pentose and glucuronate interconversions	KEGG PATHWAY	gga00040	1	20	0.05	0.15664	0.484838	tr|A0A3Q2U5M7|A0A3Q2U5M7_CHICK	http://www.genome.jp/kegg-bin/show_pathway?gga00040/gga:770045%09red
Protein export	KEGG PATHWAY	gga03060	1	23	0.0434783	0.176927	0.500012	tr|F1NQ53|F1NQ53_CHICK	http://www.genome.jp/kegg-bin/show_pathway?gga03060/gga:770061%09red
Porphyrin and chlorophyll metabolism	KEGG PATHWAY	gga00860	1	23	0.0434783	0.176927	0.500012	tr|F1NQF4|F1NQF4_CHICK	http://www.genome.jp/kegg-bin/show_pathway?gga00860/gga:396287%09red
Pentose phosphate pathway	KEGG PATHWAY	gga00030	1	25	0.04	0.190182	0.510752	tr|A0A3Q2U5M7|A0A3Q2U5M7_CHICK	http://www.genome.jp/kegg-bin/show_pathway?gga00030/gga:770045%09red
Oocyte meiosis	KEGG PATHWAY	gga04114	2	99	0.020202	0.196443	0.510752	tr|A0A3Q2U278|A0A3Q2U278_CHICK|tr|Q5ZKJ2|Q5ZKJ2_CHICK	http://www.genome.jp/kegg-bin/show_pathway?gga04114/gga:395187%09red/gga:416955%09red
Mucin type O-glycan biosynthesis	KEGG PATHWAY	gga00512	1	28	0.0357143	0.209667	0.524166	tr|F1NXH2|F1NXH2_CHICK	http://www.genome.jp/kegg-bin/show_pathway?gga00512/gga:423263%09red
Lysosome	KEGG PATHWAY	gga04142	2	110	0.0181818	0.228946	0.537519	tr|A0A1D5PG47|A0A1D5PG47_CHICK|tr|A0A1D5PFK7|A0A1D5PFK7_CHICK	http://www.genome.jp/kegg-bin/show_pathway?gga04142/gga:415425%09red/gga:770109%09red
Drug metabolism - cytochrome P450	KEGG PATHWAY	gga00982	1	34	0.0294118	0.247248	0.537519	tr|A0A0A0MQ61|A0A0A0MQ61_CHICK	http://www.genome.jp/kegg-bin/show_pathway?gga00982/gga:100859645%09red
Alanine, aspartate and glutamate metabolism	KEGG PATHWAY	gga00250	1	34	0.0294118	0.247248	0.537519	tr|A0A1D5P6M8|A0A1D5P6M8_CHICK	http://www.genome.jp/kegg-bin/show_pathway?gga00250/gga:418386%09red
Proteasome	KEGG PATHWAY	gga03050	1	35	0.0285714	0.253336	0.537519	tr|E1C6N0|E1C6N0_CHICK	http://www.genome.jp/kegg-bin/show_pathway?gga03050/gga:424189%09red
Metabolism of xenobiotics by cytochrome P450	KEGG PATHWAY	gga00980	1	36	0.0277778	0.259375	0.537519	tr|A0A0A0MQ61|A0A0A0MQ61_CHICK	http://www.genome.jp/kegg-bin/show_pathway?gga00980/gga:100859645%09red
NOD-like receptor signaling pathway	KEGG PATHWAY	gga04621	2	124	0.016129	0.270752	0.537519	tr|F1NKQ7|F1NKQ7_CHICK|tr|F1NEQ2|F1NEQ2_CHICK	http://www.genome.jp/kegg-bin/show_pathway?gga04621/gga:423146%09red/gga:418014%09red
Aminoacyl-tRNA biosynthesis	KEGG PATHWAY	gga00970	1	43	0.0232558	0.300311	0.537519	tr|A0A3Q2UF90|A0A3Q2UF90_CHICK	http://www.genome.jp/kegg-bin/show_pathway?gga00970/gga:423086%09red
Cysteine and methionine metabolism	KEGG PATHWAY	gga00270	1	43	0.0232558	0.300311	0.537519	tr|F1NQZ9|F1NQZ9_CHICK	http://www.genome.jp/kegg-bin/show_pathway?gga00270/gga:421894%09red
Valine, leucine and isoleucine degradation	KEGG PATHWAY	gga00280	1	44	0.0227273	0.305972	0.537519	tr|A0A1D5P5B2|A0A1D5P5B2_CHICK	http://www.genome.jp/kegg-bin/show_pathway?gga00280/gga:423011%09red
Notch signaling pathway	KEGG PATHWAY	gga04330	1	44	0.0227273	0.305972	0.537519	tr|A0A3Q2TTJ2|A0A3Q2TTJ2_CHICK	http://www.genome.jp/kegg-bin/show_pathway?gga04330/gga:417515%09red
Ether lipid metabolism	KEGG PATHWAY	gga00565	1	44	0.0227273	0.305972	0.537519	tr|F1NT05|F1NT05_CHICK	http://www.genome.jp/kegg-bin/show_pathway?gga00565/gga:421152%09red
Fanconi anemia pathway	KEGG PATHWAY	gga03460	1	50	0.02	0.338996	0.537814	tr|F1P1Z1|F1P1Z1_CHICK	http://www.genome.jp/kegg-bin/show_pathway?gga03460/gga:415491%09red
Fatty acid metabolism	KEGG PATHWAY	gga01212	1	53	0.0188679	0.354916	0.537814	tr|A0A1D5PZK7|A0A1D5PZK7_CHICK	http://www.genome.jp/kegg-bin/show_pathway?gga01212/gga:427934%09red
Protein processing in endoplasmic reticulum	KEGG PATHWAY	gga04141	2	153	0.0130719	0.356664	0.537814	tr|A0A3Q2UAA1|A0A3Q2UAA1_CHICK|tr|A0A1D5PSM7|A0A1D5PSM7_CHICK	http://www.genome.jp/kegg-bin/show_pathway?gga04141/gga:107049075%09red/gga:420927%09red
MAPK signaling pathway	KEGG PATHWAY	gga04010	3	261	0.0114943	0.359365	0.537814	tr|F1P593|F1P593_CHICK|tr|A0A1D5P463|A0A1D5P463_CHICK|tr|F1NEQ2|F1NEQ2_CHICK	http://www.genome.jp/kegg-bin/show_pathway?gga04010/gga:396227%09red/gga:418014%09red/gga:374192%09red
Lysine degradation	KEGG PATHWAY	gga00310	1	54	0.0185185	0.360138	0.537814	tr|A0A1D5P6H9|A0A1D5P6H9_CHICK	http://www.genome.jp/kegg-bin/show_pathway?gga00310/gga:424447%09red
Tight junction	KEGG PATHWAY	gga04530	2	156	0.0128205	0.365382	0.537814	tr|A0A1D5PIF5|A0A1D5PIF5_CHICK|sp|Q5ZMQ2|ACTG_CHICK	http://www.genome.jp/kegg-bin/show_pathway?gga04530/gga:776816%09red/gga:415406%09red
Drug metabolism - other enzymes	KEGG PATHWAY	gga00983	1	57	0.0175439	0.375552	0.537814	tr|A0A0A0MQ61|A0A0A0MQ61_CHICK	http://www.genome.jp/kegg-bin/show_pathway?gga00983/gga:100859645%09red
VEGF signaling pathway	KEGG PATHWAY	gga04370	1	58	0.0172414	0.380607	0.537814	tr|F1P593|F1P593_CHICK	http://www.genome.jp/kegg-bin/show_pathway?gga04370/gga:396227%09red
Mitophagy - animal	KEGG PATHWAY	gga04137	1	58	0.0172414	0.380607	0.537814	tr|A0A1D5P9H5|A0A1D5P9H5_CHICK	http://www.genome.jp/kegg-bin/show_pathway?gga04137/gga:395644%09red
Biosynthesis of amino acids	KEGG PATHWAY	gga01230	1	60	0.0166667	0.390596	0.540186	tr|A0A3Q2U5M7|A0A3Q2U5M7_CHICK	http://www.genome.jp/kegg-bin/show_pathway?gga01230/gga:770045%09red
Cardiac muscle contraction	KEGG PATHWAY	gga04260	1	66	0.0151515	0.419612	0.568224	tr|A0A1D5P9X2|A0A1D5P9X2_CHICK	http://www.genome.jp/kegg-bin/show_pathway?gga04260/gga:396366%09red
Adherens junction	KEGG PATHWAY	gga04520	1	70	0.0142857	0.438187	0.569644	sp|Q5ZMQ2|ACTG_CHICK	http://www.genome.jp/kegg-bin/show_pathway?gga04520/gga:776816%09red
Salmonella infection	KEGG PATHWAY	gga05132	1	70	0.0142857	0.438187	0.569644	sp|Q5ZMQ2|ACTG_CHICK	http://www.genome.jp/kegg-bin/show_pathway?gga05132/gga:776816%09red
Focal adhesion	KEGG PATHWAY	gga04510	2	189	0.010582	0.457751	0.583409	tr|A0A3Q2UIH4|A0A3Q2UIH4_CHICK|sp|Q5ZMQ2|ACTG_CHICK	http://www.genome.jp/kegg-bin/show_pathway?gga04510/gga:776816%09red/gga:418300%09red
Metabolic pathways	KEGG PATHWAY	gga01100	11	1290	0.00852713	0.482126	0.602657	tr|A0A1D5P2A3|A0A1D5P2A3_CHICK|tr|F1NQZ9|F1NQZ9_CHICK|tr|A0A0A0MQ61|A0A0A0MQ61_CHICK|tr|A0A3Q2UG49|A0A3Q2UG49_CHICK|tr|A0A1D5PZK7|A0A1D5PZK7_CHICK|tr|F1NXH2|F1NXH2_CHICK|tr|A0A1D5P5B2|A0A1D5P5B2_CHICK|tr|F1NQF4|F1NQF4_CHICK|tr|A0A3Q2U5M7|A0A3Q2U5M7_CHICK|tr|A0A1D5P6M8|A0A1D5P6M8_CHICK|tr|F1NT05|F1NT05_CHICK	http://www.genome.jp/kegg-bin/show_pathway?gga01100/gga:423011%09red/gga:423263%09red/gga:770045%09red/gga:100859645%09red/gga:427934%09red/gga:418386%09red/gga:421152%09red/gga:420639%09red/gga:396287%09red/gga:424932%09red/gga:421894%09red
AGE-RAGE signaling pathway in diabetic complications	KEGG PATHWAY	gga04933	1	90	0.0111111	0.522559	0.640875	tr|A0A1D5NZV7|A0A1D5NZV7_CHICK	http://www.genome.jp/kegg-bin/show_pathway?gga04933/gga:100858838%09red
Glycerophospholipid metabolism	KEGG PATHWAY	gga00564	1	94	0.0106383	0.537856	0.647419	tr|F1NT05|F1NT05_CHICK	http://www.genome.jp/kegg-bin/show_pathway?gga00564/gga:421152%09red
Carbon metabolism	KEGG PATHWAY	gga01200	1	102	0.00980392	0.567	0.670091	tr|A0A3Q2U5M7|A0A3Q2U5M7_CHICK	http://www.genome.jp/kegg-bin/show_pathway?gga01200/gga:770045%09red
Autophagy - animal	KEGG PATHWAY	gga04140	1	117	0.00854701	0.616807	0.704249	tr|F1N922|F1N922_CHICK	http://www.genome.jp/kegg-bin/show_pathway?gga04140/gga:418896%09red
Purine metabolism	KEGG PATHWAY	gga00230	1	125	0.008	0.640995	0.704249	tr|A0A1D5P2A3|A0A1D5P2A3_CHICK	http://www.genome.jp/kegg-bin/show_pathway?gga00230/gga:424932%09red
Ubiquitin mediated proteolysis	KEGG PATHWAY	gga04120	1	127	0.00787402	0.646801	0.704249	tr|A0A1D5PIF5|A0A1D5PIF5_CHICK	http://www.genome.jp/kegg-bin/show_pathway?gga04120/gga:415406%09red
Adrenergic signaling in cardiomyocytes	KEGG PATHWAY	gga04261	1	128	0.0078125	0.649669	0.704249	tr|A0A1D5P9X2|A0A1D5P9X2_CHICK	http://www.genome.jp/kegg-bin/show_pathway?gga04261/gga:396366%09red
Necroptosis	KEGG PATHWAY	gga04217	1	131	0.00763359	0.658134	0.704249	tr|F1NKQ7|F1NKQ7_CHICK	http://www.genome.jp/kegg-bin/show_pathway?gga04217/gga:423146%09red
Phagosome	KEGG PATHWAY	gga04145	1	132	0.00757576	0.66091	0.704249	sp|Q5ZMQ2|ACTG_CHICK	http://www.genome.jp/kegg-bin/show_pathway?gga04145/gga:776816%09red
Wnt signaling pathway	KEGG PATHWAY	gga04310	1	141	0.0070922	0.684909	0.711913	sp|Q5ZLL1|KC1E_CHICK	http://www.genome.jp/kegg-bin/show_pathway?gga04310/gga:378891%09red
Cellular senescence	KEGG PATHWAY	gga04218	1	143	0.00699301	0.690008	0.711913	tr|Q90771|Q90771_CHICK	http://www.genome.jp/kegg-bin/show_pathway?gga04218/gga:420558%09red
Regulation of actin cytoskeleton	KEGG PATHWAY	gga04810	1	190	0.00526316	0.788813	0.801139	sp|Q5ZMQ2|ACTG_CHICK	http://www.genome.jp/kegg-bin/show_pathway?gga04810/gga:776816%09red
Neuroactive ligand-receptor interaction	KEGG PATHWAY	gga04080	1	333	0.003003	0.934614	0.934614	tr|A0A1D5PYX0|A0A1D5PYX0_CHICK	http://www.genome.jp/kegg-bin/show_pathway?gga04080/gga:386577%09red
